# Supplementary material for: Conservation of chromatin conformation in carnivores
Source: Proc Natl Acad Sci U S A. 2022 Feb 25;119(9):e2120555119. doi: 10.1073/pnas.2120555119 (PMC8892538; doi:10.1073/pnas.2120555119)
Supplement: Supplementary File [file pnas.2120555119.sd01.xlsx]

## Sheet: Sheet1
Dataset S1. Assemblies and genome statistics
Family	Species	Common name	Sex	No. C-scaffolds	Total genome size (bp)	N90 (bp)	L90	N50 (bp)	L50	% GC	Length Ns (bp)	% Ns	Aln. coverage (% felCat9 gen.)	Block coverage (300 Kbp)	Genome accession number	DNA Zoo website link	Type of assembly	Hi-C data coverage	Total number of unique mapped Hi-C reads
Felidae	Neofelis nebulosa	Clouded leopard	FEMALE	44	2395291820	83209461	15	147111411	7	41.51	7450267	0.31	99.5009	98.8541	https://www.dnazoo.org/assemblies/Neofelis_nebulosa	https://www.dnazoo.org/assemblies/Neofelis_nebulosa	Hi-C	26x	173436589
Felidae	Panthera tigris	Tiger	MALE	85	2388971980	82584978	15	145958240	7	40.38	58234526	2.44	99.8298	99.6424	GCF_000464555.1	https://www.dnazoo.org/assemblies/Panthera_tigris	Hi-C	26x	173672859
Felidae	Panthera pardus	Leopard	MALE	85	2550634805	75759754	16	155751443	7	40.07	99046646	3.88	99.8326	99.6743	GCF_001857705.1	https://www.dnazoo.org/assemblies/Panthera_pardus	Hi-C	24x	173270093
Felidae	Acinonyx jubatus	Cheetah	FEMALE	70	2363199042	81909672	15	144637309	7	40.54	42443771	1.8	99.7488	99.4706	GCA_001443585.1	https://www.dnazoo.org/assemblies/Acinonyx_jubatus	Hi-C	26x	175948180
Felidae	Puma concolor	Puma	FEMALE	98	2427780407	84262730	15	148638334	7	39.42	113528801	4.68	99.8313	99.6138	GCF_003327715.1	https://www.dnazoo.org/assemblies/Puma_concolor	Hi-C	26x	166742412
Canidae	Lycaon pictus	African wild dog	FEMALE	137	2322714114	39204318	32	63945923	14	39.82	58396730	2.51	98.1687	95.2309	sis2-181106	https://www.dnazoo.org/assemblies/Lycaon_pictus%3Asis2-181106	Hi-C	27x	172150975
Canidae	Canis lupus dingo	Dingo	FEMALE	277	2404743917	39896919	33	63865217	15	41.18	11674186	0.49	98.6965	97.7965	GCF_003254725.1	https://www.dnazoo.org/assemblies/Canis_lupus_dingo	Hi-C	26x	185963982
Canidae	Vulpes vulpes	Red fox	FEMALE	119	2348353479	104766178	15	139030359	8	40.19	48930537	2.08	89.6357	88.905	GCA_003160815.1	https://www.dnazoo.org/assemblies/Vulpes_vulpes	Hi-C	27x	177427674
Ursidae	Ursus maritimus	Polar bear	FEMALE	127	2299799964	34386127	31	71518027	13	41.53	14733754	0.64	99.3444	98.2956	GCF_000687225.1	https://www.dnazoo.org/assemblies/Ursus_maritimus	Hi-C	27x	162710995
Ursidae	Ursos arctos horribilis	Grizzly bear	MALE	76	2278116345	35433623	30	71276975	13	40.97	35057734	1.54	99.3483	98.4499	GCA_003584765.1	https://www.dnazoo.org/assemblies/Ursus_arctos	Hi-C	27x	178804015
Ursidae	Ursos americanus	Black bear	FEMALE	105	2328269719	36025004	30	73033413	13	40.19	89887309	3.86	99.2574	98.3294	GCA_003344425.1	https://www.dnazoo.org/assemblies/Ursus_americanus	Hi-C	27x	168240787
