# Supplementary material for: Conservation of chromatin conformation in carnivores
Source: Proc Natl Acad Sci U S A. 2022 Feb 25;119(9):e2120555119. doi: 10.1073/pnas.2120555119 (PMC8892538; doi:10.1073/pnas.2120555119)
Supplement: Supplementary File [file pnas.2120555119.sd02.xlsx]

## Sheet: Sheet1
Dataset S2. Chromosome orthologies in felids and numbers of rearrangements.
Chromosome number (FCA)	C-scaffold number					Rearrangments
Cat	Puma	Cheetah	Leopard	Tiger	Clouded leopard	Inversions Puma	Inversions Cheetah	Inversions Leopard	Inversions Tiger	Inversions Clouded leopard
A1	9	1	12	13	1	0	0	0	0	0
A2	15	4	5	14	4	0	0	0	0	0
A3	14	9	6	12	9	0	0	0	0	0
B1	5	3	4	6	3	0	0	0	0	0
B2	18	6	1	10	6	0	0	0	0	0
B3	4	7	11	5	7	0	0	0	0	0
B4	6	8	3	11	8	0	0	0	0	0
C1	16	2	7	7	2	0	0	0	0	0
C2	17	5	2	4	5	0	0	0	0	0
D1	12	11	8	8	11	1	1	1	1	1
D2	19	14	9	9	14	0	0	0	0	0
D3	8	13	10	19	13	0	2	1	1	1
D4	13	12	15	3	12	1	1	0	1	0
E1	1	18	16	17	18	1	0	0	2	2
E2	7	17	18	16	17	1	1	1	1	0
E3	2	19	17	15	19	0	0	0	0	0
F1	3	16	13	18	16	0	0	0	0	0
F2	11	15	14	2	15	0	0	0	0	0
X	10	10	19	1	10	1	0	3	4	0
Total number						5	5	6	10	4
