# Supplementary material for: Conservation of chromatin conformation in carnivores
Source: Proc Natl Acad Sci U S A. 2022 Feb 25;119(9):e2120555119. doi: 10.1073/pnas.2120555119 (PMC8892538; doi:10.1073/pnas.2120555119)
Supplement: Supplementary File [file pnas.2120555119.sd03.xlsx]

## Sheet: Puma
Dataset S3. Lastz alignments of all species to the cat genome
Reference genome	Reference chromosome	Reference start	Reference end	Target start	Target end	Orientation	Target genome build	Target Hi-C scaffold
felCat9	A1	79109	88864769	0	89630400	1	PumCon1	HiC_9	88785660
felCat9	A1	91203259	242099378	89920779	242543393	1	PumCon1	HiC_9	150896119
felCat9	A2	53576	981313	167457191	168196974	-1	PumCon1	HiC_15	927737
felCat9	A2	1388900	60038497	109737814	167122829	-1	PumCon1	HiC_15	58649597
felCat9	A2	62166388	71486201	100057332	109463615	-1	PumCon1	HiC_15	9319813
felCat9	A2	72204363	164346192	6780157	100045223	-1	PumCon1	HiC_15	92141829
felCat9	A2	164935213	171431642	5	6471554	-1	PumCon1	HiC_15	6496429
felCat9	A3	324095	860691	7554	504677	1	PumCon1	HiC_14	536596
felCat9	A3	1283578	50837682	907224	50612657	1	PumCon1	HiC_14	49554104
felCat9	A3	53233553	143201089	50718157	141445175	1	PumCon1	HiC_14	89967536
felCat9	B1	225817	27530830	76745	27607591	1	PumCon1	HiC_5	27305013
felCat9	B1	37571179	38220498	37718551	38394893	1	PumCon1	HiC_5	649319
felCat9	B1	40343874	208212157	38464571	208114053	1	PumCon1	HiC_5	167868283
felCat9	B2	145280	29111899	13359	29123569	1	PumCon1	HiC_18	28966619
felCat9	B2	31180783	32136068	29323964	30280897	1	PumCon1	HiC_18	955285
felCat9	B2	32436754	33695992	30504475	31696825	1	PumCon1	HiC_18	1259238
felCat9	B2	34993518	155302105	32349529	154062366	1	PumCon1	HiC_18	120308587
felCat9	B3	41163	28637070	30	28800673	1	PumCon1	HiC_4	28595907
felCat9	B3	30663498	149643592	28829428	148519914	1	PumCon1	HiC_4	118980094
felCat9	B4	136004	43804951	99186677	143094516	-1	PumCon1	HiC_6	43668947
felCat9	B4	45813654	56344613	88518236	99186141	-1	PumCon1	HiC_6	10530959
felCat9	B4	56950426	82136063	62441906	88042896	-1	PumCon1	HiC_6	25185637
felCat9	B4	83643027	143638131	809622	60908619	-1	PumCon1	HiC_6	59995104
felCat9	B4	143969577	144515751	0	504394	-1	PumCon1	HiC_6	546174
felCat9	C1	14648	1511435	18151	1371285	1	PumCon1	HiC_16	1496787
felCat9	C1	2049890	30685574	1873686	30448806	1	PumCon1	HiC_16	28635684
felCat9	C1	30986213	104782292	30688476	105161700	1	PumCon1	HiC_16	73796079
felCat9	C1	105159829	107884229	105465147	108184765	1	PumCon1	HiC_16	2724400
felCat9	C1	110371276	222788273	108635527	223741848	1	PumCon1	HiC_16	112416997
felCat9	C2	50011	160841381	0	161024794	1	PumCon1	HiC_17	160791370
felCat9	D1	40230	4329678	111223997	115489994	-1	PumCon1	HiC_12	4289448
felCat9	D1	4848336	32166026	83012739	110829444	-1	PumCon1	HiC_12	27317690
felCat9	D1	34246784	116884866	666893	82936518	-1	PumCon1	HiC_12	82638082
felCat9	D1	116918785	117624990	9627	656297	1	PumCon1	HiC_12	706205
felCat9	D2	339221	19704283	68598368	88100958	-1	PumCon1	HiC_19	19365062
felCat9	D2	21812854	90174413	0	68570794	-1	PumCon1	HiC_19	68361559
felCat9	D3	29915	30776725	87262	29397548	1	PumCon1	HiC_8	30746810
felCat9	D3	32919916	96872661	29657672	94183115	1	PumCon1	HiC_8	63952745
felCat9	D4	696	31500941	125642	31942395	1	PumCon1	HiC_13	31500245
felCat9	D4	33532663	92830387	31951991	91356649	1	PumCon1	HiC_13	59297724
felCat9	D4	92847934	95297990	92717009	92695771	-1	PumCon1	HiC_13	2450056
felCat9	D4	95424303	96459678	93513581	94472382	1	PumCon1	HiC_13	1035375
felCat9	E1	10467	24812506	35735239	60091319	-1	PumCon1	HiC_1	24802039
felCat9	E1	26865112	62697120	730344	35341926	-1	PumCon1	HiC_1	35832008
felCat9	E1	62782101	63482065	0	709544	1	PumCon1	HiC_1	699964
felCat9	E2	228554	5324037	55859328	60751238	-1	PumCon1	HiC_7	5095483
felCat9	E2	5444416	6017120	55075005	55698845	1	PumCon1	HiC_7	572704
felCat9	E2	6127240	23858854	38061505	55069142	-1	PumCon1	HiC_7	17731614
felCat9	E2	25939409	64166986	3586	38033317	-1	PumCon1	HiC_7	38227577
felCat9	E3	285576	16731163	91261	16280367	1	PumCon1	HiC_2	16445587
felCat9	E3	19797347	44601586	16290274	40490049	1	PumCon1	HiC_2	24804239
felCat9	F1	2082056	71656787	22620	69174724	1	PumCon1	HiC_3	69574731
felCat9	F2	2227233	85749520	10948	84262549	1	PumCon1	HiC_11	83522287
felCat9	X	651088	1020947	0	315206	1	PumCon1	HiC_131	369859
felCat9	X	1285184	44960225	183309	45990591	1	PumCon1	HiC_10	43675041
felCat9	X	45707599	50038560	46169544	49597641	1	PumCon1	HiC_10	4330961
felCat9	X	52726016	83075017	49798140	76770837	1	PumCon1	HiC_10	30349001
felCat9	X	83081317	84546876	76839871	78282567	-1	PumCon1	HiC_10	1465559
felCat9	X	85265914	85758347	78675947	79098574	1	PumCon1	HiC_10	492433
felCat9	X	86067147	124864822	79203065	119701072	1	PumCon1	HiC_10	38797675
felCat9	X	125307428	130459128	119780638	124893227	1	PumCon1	HiC_10	5151700
									16

## Sheet: Tiger
Reference genome	Reference chromosome	Reference start	Reference end	Target start	Target end	Orientation	Target genome build	Target Hi-C scaffold
felCat9	A1	76702	85882227	0	84937166	1	PanTig1	HiC_13	84937166
felCat9	A1	86601904	88820702	85453529	87788535	1	PanTig1	HiC_13	2335006
felCat9	A1	91477603	242099125	88412242	237701529	1	PanTig1	HiC_13	149289287
felCat9	A2	57310	36573288	130818281	167029906	-1	PanTig1	HiC_14	36211625
felCat9	A2	36903080	60034074	107930871	130346167	-1	PanTig1	HiC_14	22415296
felCat9	A2	62159548	71487081	98033832	107232148	-1	PanTig1	HiC_14	9198316
felCat9	A2	72070130	171430916	31	98029163	-1	PanTig1	HiC_14	98029132
felCat9	A3	328022	13266835	19517	12661149	1	PanTig1	HiC_12	12641632
felCat9	A3	13650276	50819056	13040943	49882746	1	PanTig1	HiC_12	36841803
felCat9	A3	53388702	143201089	49883250	138469252	1	PanTig1	HiC_12	88586002
felCat9	B1	451480	38009177	414164	37544543	1	PanTig1	HiC_6	37130379
felCat9	B1	40387698	208211298	37658497	203534713	1	PanTig1	HiC_6	165876216
felCat9	B2	165818	2451294	148238316	150440378	-1	PanTig1	HiC_10	2202062
felCat9	B2	2885841	29111899	121950737	147997969	-1	PanTig1	HiC_10	26047232
felCat9	B2	31210395	33768801	119505373	121831976	-1	PanTig1	HiC_10	2326603
felCat9	B2	35009180	155302105	1945	118880873	-1	PanTig1	HiC_10	118878928
felCat9	B3	24091	28605498	117508283	145869319	-1	PanTig1	HiC_5	28361036
felCat9	B3	30695167	149486761	0	117382659	-1	PanTig1	HiC_5	117382659
felCat9	B4	157427	43782147	0	42796338	1	PanTig1	HiC_11	42796338
felCat9	B4	45818638	144528675	42796838	140595875	1	PanTig1	HiC_11	97799037
felCat9	C1	14900	107879614	113026512	219403990	-1	PanTig1	HiC_7	106377478
felCat9	C1	110021756	218296614	4523439	112950418	-1	PanTig1	HiC_7	108426979
felCat9	C1	219685338	222788242	58218	3158006	-1	PanTig1	HiC_7	3099788
felCat9	C2	48333	75216836	83064047	157298007	-1	PanTig1	HiC_4	74233960
felCat9	C2	77373023	161173021	21888	83030737	-1	PanTig1	HiC_4	83008849
felCat9	D1	174622	32139736	82154063	113768362	-1	PanTig1	HiC_8	31614299
felCat9	D1	34292218	116884866	728057	81905087	-1	PanTig1	HiC_8	81177030
felCat9	D1	116905841	117624990	81	708946	1	PanTig1	HiC_8	708865
felCat9	D2	336536	19704215	18314	19101132	1	PanTig1	HiC_9	19082818
felCat9	D2	21812854	90180278	19106611	86717906	1	PanTig1	HiC_9	67611295
felCat9	D3	91584	30763086	0	29227093	1	PanTig1	HiC_19	29227093
felCat9	D3	32800378	35072554	29339701	31564805	1	PanTig1	HiC_19	2225104
felCat9	D3	35116708	36020485	31586107	32485828	-1	PanTig1	HiC_19	899721
felCat9	D3	36048626	96884092	32486328	92600053	1	PanTig1	HiC_19	60113725
felCat9	D4	76919	21635441	71713883	93103317	-1	PanTig1	HiC_3	21389434
felCat9	D4	21946945	31525984	62070657	71456844	-1	PanTig1	HiC_3	9386187
felCat9	D4	33586812	92810311	3480888	62033957	-1	PanTig1	HiC_3	58553069
felCat9	D4	92838891	94316880	1982907	3479075	1	PanTig1	HiC_3	1496168
felCat9	D4	94429602	96470302	124	1982407	-1	PanTig1	HiC_3	1982283
felCat9	E1	123245	24811717	32421	24309679	1	PanTig1	HiC_17	24277258
felCat9	E1	26878464	45308830	24314468	42464791	1	PanTig1	HiC_17	18150323
felCat9	E1	45423574	51690104	42465291	48657019	-1	PanTig1	HiC_17	6191728
felCat9	E1	51693035	62695203	48659044	59648370	1	PanTig1	HiC_17	10989326
felCat9	E1	62800321	63482068	59665019	60335280	-1	PanTig1	HiC_17	670261
felCat9	E2	206949	5002553	56535077	61253929	-1	PanTig1	HiC_16	4718852
felCat9	E2	5437236	6037625	55640383	56332841	1	PanTig1	HiC_16	692458
felCat9	E2	6139762	23866641	37774766	55331225	-1	PanTig1	HiC_16	17556459
felCat9	E2	25945331	64065629	14183	37774544	-1	PanTig1	HiC_16	37760361
felCat9	E3	8154	16733294	24156440	40590143	1	PanTig1	HiC_15	16433703
felCat9	E3	19775619	44606342	4	24141554	1	PanTig1	HiC_15	24141550
felCat9	F1	2082056	71656786	9554	68152247	-1	PanTig1	HiC_18	68142693
felCat9	F2	2219437	85750331	0	82581525	1	PanTig1	HiC_2	82581525
felCat9	X	134037	14366087	110227900	124063679	-1	PanTig1	HiC_1	13835779
felCat9	X	14368803	14821447	109767149	110218279	1	PanTig1	HiC_1	451130
felCat9	X	14843005	50293600	75500306	109780476	-1	PanTig1	HiC_1	34280170
felCat9	X	52554670	54071544	73761031	75319782	-1	PanTig1	HiC_1	1558751
felCat9	X	54517955	72715876	55877972	73468916	-1	PanTig1	HiC_1	17590944
felCat9	X	72723357	73691458	55041146	55873368	1	PanTig1	HiC_1	832222
felCat9	X	73695667	76511625	51745182	55038790	-1	PanTig1	HiC_1	3293608
felCat9	X	76836388	77773457	50616515	51534633	-1	PanTig1	HiC_1	918118
felCat9	X	77773457	78340372	50079203	50616515	1	PanTig1	HiC_1	537312
felCat9	X	78340372	79842181	48626940	50079203	-1	PanTig1	HiC_1	1452263
felCat9	X	79973271	80916164	47608552	48510543	1	PanTig1	HiC_1	901991
felCat9	X	80921227	124864878	5179264	47598175	-1	PanTig1	HiC_1	42418911
felCat9	X	125306761	130455294	100035	5128255	-1	PanTig1	HiC_1	5028220
									20

## Sheet: Leopard
Reference genome	Reference chromosome	Reference start	Reference end	Target start	Target end	Orientation	Target genome build	Target Hi-C scaffold
felCat9	A1	76556	83126652	164421360	250590639	-1	PanPar1	HiC_12	0
felCat9	A1	83555247	88862929	157488723	162876282	-1	PanPar1	HiC_12	5307682
felCat9	A1	90880067	242100913	535	157465925	-1	PanPar1	HiC_12	151220846
felCat9	A2	52793	60044892	114342595	180034670	-1	PanPar1	HiC_5	59992099
felCat9	A2	62114349	71488852	103342793	113564575	-1	PanPar1	HiC_5	9374503
felCat9	A2	72137855	171431750	0	103214617	-1	PanPar1	HiC_5	99293895
felCat9	A3	328022	3118138	51545	3473786	1	PanPar1	HiC_6	2790116
felCat9	A3	3472274	50831487	3574786	54289287	1	PanPar1	HiC_6	47359213
felCat9	A3	53268580	55200854	54343152	56335699	1	PanPar1	HiC_6	1932274
felCat9	A3	88534350	143201089	90898447	148328629	1	PanPar1	HiC_6	54666739
felCat9	B1	205843	38217539	345092	40023591	1	PanPar1	HiC_4	38011696
felCat9	B1	40328492	207726931	40085296	213732098	1	PanPar1	HiC_4	167398439
felCat9	B2	178579	29143538	0	30367181	1	PanPar1	HiC_1	28964959
felCat9	B2	31166224	33695977	30574782	33167077	1	PanPar1	HiC_1	2529753
felCat9	B2	34832540	155302105	33716160	158582442	1	PanPar1	HiC_1	120469565
felCat9	B3	71873	28605498	44	30355942	1	PanPar1	HiC_11	28533625
felCat9	B3	30695167	149693231	30492681	155751443	1	PanPar1	HiC_11	118998064
felCat9	B4	148784	43805004	104255932	149995263	-1	PanPar1	HiC_3	43656220
felCat9	B4	45813654	144527833	0	104217612	-1	PanPar1	HiC_3	98714179
felCat9	C1	4662	107876781	119314267	233919646	-1	PanPar1	HiC_7	107872119
felCat9	C1	110369940	193074780	31900155	118874117	-1	PanPar1	HiC_7	82704840
felCat9	C1	195951330	222788892	164114	28883773	-1	PanPar1	HiC_7	26837562
felCat9	C2	53572	75198507	87490165	165767794	-1	PanPar1	HiC_2	75144935
felCat9	C2	77414102	161188941	675	87262735	-1	PanPar1	HiC_2	83774839
felCat9	D1	54805	32139736	88720178	122669398	-1	PanPar1	HiC_8	32084931
felCat9	D1	34375748	116884866	932749	88408426	-1	PanPar1	HiC_8	82509118
felCat9	D1	116904906	117625000	39758	917882	1	PanPar1	HiC_8	720094
felCat9	D2	336536	19784658	15166	20571233	1	PanPar1	HiC_9	19448122
felCat9	D2	21812854	90180278	20626096	93305505	1	PanPar1	HiC_9	68367424
felCat9	D3	92926	30744334	0	32931884	1	PanPar1	HiC_10	30651408
felCat9	D3	32780723	35072565	33314787	35646748	1	PanPar1	HiC_10	2291842
felCat9	D3	35122740	36041859	35735212	36699990	-1	PanPar1	HiC_10	919119
felCat9	D3	36041859	96884092	36708054	100160331	1	PanPar1	HiC_10	60842233
felCat9	D4	31636	31522538	0	33120000	1	PanPar1	HiC_15	31490902
felCat9	D4	33582967	96470288	33125862	100134247	1	PanPar1	HiC_15	62887321
felCat9	E1	101224	24816230	40214745	67413009	-1	PanPar1	HiC_16	24715006
felCat9	E1	26870530	62698077	812897	40210779	-1	PanPar1	HiC_16	35827547
felCat9	E1	62777383	63492615	977	803070	1	PanPar1	HiC_16	715232
felCat9	E2	212185	5109595	62542984	68062014	-1	PanPar1	HiC_18	4897410
felCat9	E2	5437236	6045301	61788864	62545802	1	PanPar1	HiC_18	608065
felCat9	E2	6384676	23863493	41079223	61196191	-1	PanPar1	HiC_18	17478817
felCat9	E2	25945781	64068420	5271	41072847	-1	PanPar1	HiC_18	38122639
felCat9	E3	278137	16635020	4770	18472994	1	PanPar1	HiC_17	16356883
felCat9	E3	19844428	44647838	18482298	44982095	1	PanPar1	HiC_17	24803410
felCat9	F1	2048088	71656786	1914394	75736834	1	PanPar1	HiC_13	69608698
felCat9	F2	2206776	85752453	2101	87323080	-1	PanPar1	HiC_14	83545677
felCat9	X	12570	14382173	0	15148500	1	PanPar1	HiC_19	14369603
felCat9	X	14383232	14856386	15135149	15633699	-1	PanPar1	HiC_19	473154
felCat9	X	14858984	50052601	15634355	52000949	1	PanPar1	HiC_19	35193617
felCat9	X	52578806	77773457	52335987	77107398	1	PanPar1	HiC_19	25194651
felCat9	X	77773457	78340372	77107398	77561368	-1	PanPar1	HiC_19	566915
felCat9	X	78340372	79842108	77561368	79039095	1	PanPar1	HiC_19	1501736
felCat9	X	79969721	80916164	79162503	80085138	-1	PanPar1	HiC_19	946443
felCat9	X	80916208	84810480	80085566	84062505	1	PanPar1	HiC_19	3894272
felCat9	X	85253147	124866271	84344054	125176104	1	PanPar1	HiC_19	39613124
felCat9	X	125306819	130457316	125193064	130559409	1	PanPar1	HiC_19	5150497
									13	<500000)

## Sheet: Cheetah
Reference genome	Reference chromosome	Reference start	Reference end	Target start	Target end	Orientation	Target genome build	Target Hi-C scaffold
felCat9	A1	55	88809165	148314723	235515961	-1	aciJub1	HiC_1	88809110
felCat9	A1	91483904	242100913	1075	147590029	-1	aciJub1	HiC_1	150617009
felCat9	A2	46560	60038690	1656	58116567	1	aciJub1	HiC_4	59992130
felCat9	A2	62158357	71486220	58726913	67840196	1	aciJub1	HiC_4	9327863
felCat9	A2	72168865	171429841	67850761	164813799	1	aciJub1	HiC_4	99260976
felCat9	A3	304227	50849605	88170307	137741264	-1	aciJub1	HiC_9	50545378
felCat9	A3	53231671	143201089	37683	88091689	-1	aciJub1	HiC_9	89969418
felCat9	B1	476726	38294479	164125632	201099425	-1	aciJub1	HiC_3	37817753
felCat9	B1	40381382	208212889	649	164051663	-1	aciJub1	HiC_3	167831507
felCat9	B2	145280	29144216	120877620	149105258	-1	aciJub1	HiC_6	28998936
felCat9	B2	31189048	33660682	118375888	120661826	-1	aciJub1	HiC_6	2471634
felCat9	B2	34485511	155273838	0	118198820	-1	aciJub1	HiC_6	120788327
felCat9	B3	132952	28642091	0	27836263	1	aciJub1	HiC_7	28509139
felCat9	B3	30687336	149736264	27880430	144612974	1	aciJub1	HiC_7	119048928
felCat9	B4	136141	43774083	0	42627500	1	aciJub1	HiC_8	43637942
felCat9	B4	45818208	144518348	42628000	139208601	1	aciJub1	HiC_8	98700140
felCat9	C1	14645	46560579	5005	45344492	1	aciJub1	HiC_2	46545934
felCat9	C1	103542203	107867743	101102744	105213502	1	aciJub1	HiC_2	4325540
felCat9	C1	110366370	149985037	105556118	144309126	1	aciJub1	HiC_2	39618667
felCat9	C1	173125504	222770319	166928933	217216239	1	aciJub1	HiC_2	49644815
felCat9	C2	51020	75205936	82296382	155861633	-1	aciJub1	HiC_5	75154916
felCat9	C2	77286095	161187531	134	82208424	-1	aciJub1	HiC_5	83901436
felCat9	D1	184128	32139736	81296653	112585016	-1	aciJub1	HiC_11	31955608
felCat9	D1	34241927	116882961	711454	81061765	-1	aciJub1	HiC_11	82641034
felCat9	D1	116906742	117624990	0	699877	1	aciJub1	HiC_11	718248
felCat9	D2	336536	90175607	13280	85719697	-1	aciJub1	HiC_14	89839071
felCat9	D3	55508	27251272	63127	26441213	1	aciJub1	HiC_13	27195764
felCat9	D3	28023875	30778924	26560910	29068608	-1	aciJub1	HiC_13	2755049
felCat9	D3	32780723	35092909	29397091	31570273	1	aciJub1	HiC_13	2312186
felCat9	D3	35120153	36063232	31578636	32483218	-1	aciJub1	HiC_13	943079
felCat9	D3	36067999	96884092	32490641	91979490	1	aciJub1	HiC_13	60816093
felCat9	D4	6136	21630994	493	21178650	1	aciJub1	HiC_12	21624858
felCat9	D4	21945979	31505892	21432565	30861915	1	aciJub1	HiC_12	9559913
felCat9	D4	33532663	94373224	30866885	90425826	1	aciJub1	HiC_12	60840561
felCat9	D4	94417072	95297990	90448975	91310156	-1	aciJub1	HiC_12	880918
felCat9	D4	95414059	96471239	91319448	92350113	1	aciJub1	HiC_12	1057180
felCat9	E1	67457	24834409	4	24039087	1	aciJub1	HiC_18	24766952
felCat9	E1	26865112	62697305	24064324	58631588	1	aciJub1	HiC_18	35832193
felCat9	E1	62789648	63482569	58653628	59334890	-1	aciJub1	HiC_18	692921
felCat9	E2	219043	5057627	55705138	60391960	-1	aciJub1	HiC_17	4838584
felCat9	E2	5429974	6045303	55013550	55638640	1	aciJub1	HiC_17	615329
felCat9	E2	6146736	23849632	37295962	54688361	-1	aciJub1	HiC_17	17702896
felCat9	E2	25951913	64143536	2937	37289841	-1	aciJub1	HiC_17	38191623
felCat9	E3	250670	16732392	42063	16112901	1	aciJub1	HiC_19	16481722
felCat9	E3	19733304	44602637	16112901	40299241	1	aciJub1	HiC_19	24869333
felCat9	F1	2082216	71638381	2	67784188	-1	aciJub1	HiC_16	69556165
felCat9	F2	2206776	85749520	30079	81908697	1	aciJub1	HiC_15	83542744
felCat9	X	38350	50013300	73965969	121620635	-1	aciJub1	HiC_10	49974950
felCat9	X	52554631	84810007	43331808	73712674	-1	aciJub1	HiC_10	32255376
felCat9	X	85238912	130455299	4136	43073120	-1	aciJub1	HiC_10	45216387
									11

## Sheet: Clouded leopard
Reference genome	Reference chromosome	Reference start	Reference end	Target start	Target end	Orientation	Target genome build	Target Hi-C scaffold
felCat9	A1	76556	88852172	150999875	239538722	-1	Neofelis_nebulosa	HiC_1	88775616
felCat9	A1	91106046	215280291	26712027	150769665	-1	Neofelis_nebulosa	HiC_1	124174245
felCat9	A1	226585248	242100913	1070	15478449	-1	Neofelis_nebulosa	HiC_1	15515665
felCat9	A2	55712	55922044	0	55565121	1	Neofelis_nebulosa	HiC_4	55866332
felCat9	A2	56441596	60035840	55616623	58733697	1	Neofelis_nebulosa	HiC_4	3594244
felCat9	A2	62090738	71486684	59092013	68399560	1	Neofelis_nebulosa	HiC_4	9395946
felCat9	A2	72070130	171432216	68403109	167137119	1	Neofelis_nebulosa	HiC_4	99362086
felCat9	A3	305574	50823562	507	50363262	1	Neofelis_nebulosa	HiC_9	50517988
felCat9	A3	53309135	103912376	50368297	100717776	1	Neofelis_nebulosa	HiC_9	50603241
felCat9	A3	117551174	143198755	114234193	139712767	1	Neofelis_nebulosa	HiC_9	25647581
felCat9	B1	464904	38217839	167080017	204692890	-1	Neofelis_nebulosa	HiC_3	37752935
felCat9	B1	40395124	208212801	0	166999287	-1	Neofelis_nebulosa	HiC_3	167817677
felCat9	B2	166429	29143538	122728708	151302589	-1	Neofelis_nebulosa	HiC_6	28977109
felCat9	B2	31194611	33806097	120416703	122609015	-1	Neofelis_nebulosa	HiC_6	2611486
felCat9	B2	34993517	155302105	941	119840046	-1	Neofelis_nebulosa	HiC_6	120308588
felCat9	B3	8386	28604087	118784318	147102327	-1	Neofelis_nebulosa	HiC_7	28595701
felCat9	B3	30696627	149675154	51183	118630198	-1	Neofelis_nebulosa	HiC_7	118978527
felCat9	B4	171950	43804951	98098360	141280001	-1	Neofelis_nebulosa	HiC_8	43633001
felCat9	B4	45813654	46778101	97165857	98097808	-1	Neofelis_nebulosa	HiC_8	964447
felCat9	B4	47096205	144525757	0	96837918	-1	Neofelis_nebulosa	HiC_8	97429552
felCat9	C1	14645	107879447	19875	107165641	1	Neofelis_nebulosa	HiC_2	107864802
felCat9	C1	110369940	189343291	107470132	187614314	1	Neofelis_nebulosa	HiC_2	78973351
felCat9	C1	189657401	222788242	187928525	220952501	1	Neofelis_nebulosa	HiC_2	33130841
felCat9	C2	50665	75218077	83723610	158590237	-1	Neofelis_nebulosa	HiC_5	75167412
felCat9	C2	77414725	138267289	22882853	83649717	-1	Neofelis_nebulosa	HiC_5	60852564
felCat9	D1	160406	4270654	110125104	114239889	-1	Neofelis_nebulosa	HiC_11	4110248
felCat9	D1	4787153	32137095	82699136	109619897	-1	Neofelis_nebulosa	HiC_11	27349942
felCat9	D1	34249599	63290104	53653499	82472987	-1	Neofelis_nebulosa	HiC_11	29040505
felCat9	D1	63629769	116884866	761210	53477778	-1	Neofelis_nebulosa	HiC_11	53255097
felCat9	D1	116905841	117625001	37471	749389	1	Neofelis_nebulosa	HiC_11	719160
felCat9	D2	336536	90180278	21330	87254984	1	Neofelis_nebulosa	HiC_14	89843742
felCat9	D3	92279	30766017	2	29330425	1	Neofelis_nebulosa	HiC_13	30673738
felCat9	D3	32922156	35074908	29468132	31611297	1	Neofelis_nebulosa	HiC_13	2152752
felCat9	D3	35132797	36002809	31690309	32549029	-1	Neofelis_nebulosa	HiC_13	870012
felCat9	D3	36069212	96884092	32556073	93041417	1	Neofelis_nebulosa	HiC_13	60814880
felCat9	D4	36663	21620141	72058324	93579527	-1	Neofelis_nebulosa	HiC_12	21583478
felCat9	D4	21945979	31425152	62408042	71776775	-1	Neofelis_nebulosa	HiC_12	9479173
felCat9	D4	33532663	96468046	0	62382887	-1	Neofelis_nebulosa	HiC_12	62935383
felCat9	E1	142752	24763877	35967767	60269162	-1	Neofelis_nebulosa	HiC_18	24621125
felCat9	E1	26915100	45300265	17708983	35966819	-1	Neofelis_nebulosa	HiC_18	18385165
felCat9	E1	45429886	48228433	14956514	17707562	1	Neofelis_nebulosa	HiC_18	2798547
felCat9	E1	48246225	62699927	707883	14956000	-1	Neofelis_nebulosa	HiC_18	14453702
felCat9	E1	62777350	63480944	3652	702591	1	Neofelis_nebulosa	HiC_18	703594
felCat9	E2	20233106	23851557	20000822	23596708	1	Neofelis_nebulosa	HiC_17	3618451
felCat9	E2	26135764	64062244	23602358	61325354	1	Neofelis_nebulosa	HiC_17	37926480
felCat9	E3	226197	16525742	214	16295137	1	Neofelis_nebulosa	HiC_19	16299545
felCat9	E3	20220733	44593032	16765092	40386522	1	Neofelis_nebulosa	HiC_19	24372299
felCat9	F1	2150834	71656786	0	68536703	1	Neofelis_nebulosa	HiC_16	69505952
felCat9	F2	2207041	85749520	63116	83207429	1	Neofelis_nebulosa	HiC_15	83542479
felCat9	X	14470	40824707	80000000	120035247	-1	Neofelis_nebulosa	HiC_10	40810237
felCat9	X	88842827	127782272	2455046	39891801	-1	Neofelis_nebulosa	HiC_10	38939445
felCat9	X	128296130	130449309	8596	2071601	-1	Neofelis_nebulosa	HiC_10	2153179
									11

## Sheet: Dingo
Reference genome	Reference chromosome	Reference start	Reference end	Target start	Target end	Orientation	Target genome build	Target Hi-C scaffold
felCat9	A1	153402	13516167	32587343	45835379	1	Canis_lupus_dingo	HiC_28	13362765
felCat9	A1	13516167	13856561	45839326	46176094	-1	Canis_lupus_dingo	HiC_28	340394
felCat9	A1	13857114	19448563	46189146	51656870	1	Canis_lupus_dingo	HiC_28	5591449
felCat9	A1	19477672	83099966	2843	61680250	-1	Canis_lupus_dingo	HiC_30	63622294
felCat9	A1	85137681	85897959	59432129	60153809	-1	Canis_lupus_dingo	HiC_31	760278
felCat9	A1	87294987	87761476	74448007	74873708	-1	Canis_lupus_dingo	HiC_38	466489
felCat9	A1	87855314	88612081	58570217	59224628	1	Canis_lupus_dingo	HiC_31	756767
felCat9	A1	91241528	100253695	149424	8976808	1	Canis_lupus_dingo	HiC_10	9012167
felCat9	A1	100380337	101285075	9140272	10001013	-1	Canis_lupus_dingo	HiC_10	904738
felCat9	A1	101285075	117771848	10109925	26551091	1	Canis_lupus_dingo	HiC_10	16486773
felCat9	A1	117771915	141736387	28442803	51358070	-1	Canis_lupus_dingo	HiC_8	23964472
felCat9	A1	141839284	174691454	61495391	92646467	1	Canis_lupus_dingo	HiC_39	32852170
felCat9	A1	174700124	230097736	26	53406883	-1	Canis_lupus_dingo	HiC_1	55397612
felCat9	A1	230105874	242100911	30214686	42245348	-1	Canis_lupus_dingo	HiC_21	11995037
felCat9	A2	64112	59994672	54555	58198343	1	Canis_lupus_dingo	HiC_7	59930560
felCat9	A2	62262281	64423089	46057789	60538117	1	Canis_lupus_dingo	HiC_14	2160808
felCat9	A2	64432624	91537324	47221	25186046	1	Canis_lupus_dingo	HiC_15	27104700
felCat9	A2	91543505	142535516	0	49100629	-1	Canis_lupus_dingo	HiC_31	50992011
felCat9	A2	142541030	151989760	49223640	58345494	1	Canis_lupus_dingo	HiC_31	9448730
felCat9	A2	151999422	163670309	47439663	58990125	1	Canis_lupus_dingo	HiC_14	11670887
felCat9	A2	163685404	171428425	38481734	45587221	-1	Canis_lupus_dingo	HiC_14	7743021
felCat9	A3	331525	48642619	161628	48076328	-1	Canis_lupus_dingo	HiC_16	48311094
felCat9	A3	48646693	50664519	118579	1938362	1	Canis_lupus_dingo	HiC_36	2017826
felCat9	A3	53264661	90319852	20460	35451298	-1	Canis_lupus_dingo	HiC_3	37055191
felCat9	A3	90319853	143192400	57629	51684680	-1	Canis_lupus_dingo	HiC_32	52872547
felCat9	B1	645650	1651469	5	856650	-1	Canis_lupus_dingo	HiC_22	1005819
felCat9	B1	1668809	31178813	24977	28466903	1	Canis_lupus_dingo	HiC_14	29510004
felCat9	B1	31182536	38172641	14365475	21083421	-1	Canis_lupus_dingo	HiC_28	6990105
felCat9	B1	40489414	50674261	28468210	38339492	-1	Canis_lupus_dingo	HiC_14	10184847
felCat9	B1	50680470	62136077	21199100	32489129	1	Canis_lupus_dingo	HiC_28	11455607
felCat9	B1	62194937	85259762	462953	21679149	1	Canis_lupus_dingo	HiC_13	23064825
felCat9	B1	85297187	106343943	37951	20127493	1	Canis_lupus_dingo	HiC_29	21046756
felCat9	B1	106344467	108934403	64214	2530410	1	Canis_lupus_dingo	HiC_33	2589936
felCat9	B1	109281382	146716465	2801949	39116524	1	Canis_lupus_dingo	HiC_33	37435083
felCat9	B1	146784685	147337566	15450	461758	-1	Canis_lupus_dingo	HiC_13	552881
felCat9	B1	147345679	173272134	5853	24938595	1	Canis_lupus_dingo	HiC_35	25926455
felCat9	B1	173272448	208208941	24298	20648554	-1	Canis_lupus_dingo	HiC_39	34936493
felCat9	B2	1671978	29075382	643061	26051390	-1	Canis_lupus_dingo	HiC_26	27403404
felCat9	B2	31266991	107562393	546543	72589596	-1	Canis_lupus_dingo	HiC_11	76295402
felCat9	B2	107564461	121410537	57052750	69992018	1	Canis_lupus_dingo	HiC_2	13846076
felCat9	B2	121870013	154530703	25125410	57052230	1	Canis_lupus_dingo	HiC_2	32660690
felCat9	B2	154532048	155234439	0	535236	-1	Canis_lupus_dingo	HiC_11	702391
felCat9	B3	368016	28551205	33584509	60634569	1	Canis_lupus_dingo	HiC_39	28183189
felCat9	B3	30720149	72010424	677818	40464504	-1	Canis_lupus_dingo	HiC_5	41290275
felCat9	B3	72030993	72565874	192067	634617	1	Canis_lupus_dingo	HiC_5	534881
felCat9	B3	73121420	74665762	45827315	47162767	-1	Canis_lupus_dingo	HiC_13	1544342
felCat9	B3	74731219	149421795	44174	71656290	1	Canis_lupus_dingo	HiC_38	74690576
felCat9	B4	207014	33769230	51403257	85185108	1	Canis_lupus_dingo	HiC_8	33562216
felCat9	B4	34203082	43805031	36971675	46248429	-1	Canis_lupus_dingo	HiC_12	9601949
felCat9	B4	45813682	83776417	14495	36971348	-1	Canis_lupus_dingo	HiC_12	37962735
felCat9	B4	84282616	101440704	54456044	70602893	-1	Canis_lupus_dingo	HiC_3	17158088
felCat9	B4	101440704	126501354	21737115	45820428	-1	Canis_lupus_dingo	HiC_13	25060650
felCat9	B4	126501835	144512211	35534163	53342763	1	Canis_lupus_dingo	HiC_3	18010376
felCat9	C1	14645	7430752	25459310	32871207	-1	Canis_lupus_dingo	HiC_9	7416107
felCat9	C1	7442978	25552503	860	17815780	1	Canis_lupus_dingo	HiC_8	18109525
felCat9	C1	25559328	42909652	56312655	55944670	1	Canis_lupus_dingo	HiC_13	17350324
felCat9	C1	42910228	56166633	32931294	45947697	1	Canis_lupus_dingo	HiC_9	13256405
felCat9	C1	56166633	95476237	26038	36925034	1	Canis_lupus_dingo	HiC_4	39309604
felCat9	C1	95520697	97484896	62296890	64159833	-1	Canis_lupus_dingo	HiC_32	1964199
felCat9	C1	97486247	107442141	51737734	61620171	1	Canis_lupus_dingo	HiC_32	9955894
felCat9	C1	110435487	145749193	21129359	54777166	1	Canis_lupus_dingo	HiC_29	35313706
felCat9	C1	145917101	178883264	7385	31051202	1	Canis_lupus_dingo	HiC_23	32966163
felCat9	C1	178964116	208718122	857037	30898432	-1	Canis_lupus_dingo	HiC_22	29754006
felCat9	C1	208718745	222767618	2339	13846769	-1	Canis_lupus_dingo	HiC_28	14048873
felCat9	C2	59947	40862179	142802	39857947	-1	Canis_lupus_dingo	HiC_27	40802232
felCat9	C2	40867810	74481135	6663	31556948	-1	Canis_lupus_dingo	HiC_24	33613325
felCat9	C2	74529659	75128904	52386311	52892240	-1	Canis_lupus_dingo	HiC_36	599245
felCat9	C2	77225445	108392717	17255877	17168087	1	Canis_lupus_dingo	HiC_21	31167272
felCat9	C2	108392717	161035446	1977430	52385946	-1	Canis_lupus_dingo	HiC_36	52642729
felCat9	D1	326706	32137094	59195509	89204141	1	Canis_lupus_dingo	HiC_9	31810388
felCat9	D1	34299592	86587230	520326	51645601	-1	Canis_lupus_dingo	HiC_20	52287638
felCat9	D1	86595311	106248360	37376317	37375140	-1	Canis_lupus_dingo	HiC_15	19653049
felCat9	D1	106251845	106792884	70873	512662	-1	Canis_lupus_dingo	HiC_20	541039
felCat9	D1	106826562	116884866	45900082	56362764	-1	Canis_lupus_dingo	HiC_15	10058304
felCat9	D1	116908521	117446756	25533505	26001331	1	Canis_lupus_dingo	HiC_15	538235
felCat9	D2	643059	8919675	25896	7569261	-1	Canis_lupus_dingo	HiC_17	8276616
felCat9	D2	8932442	19705455	78464326	88961834	-1	Canis_lupus_dingo	HiC_1	10773013
felCat9	D2	21845688	47915289	53524244	78340114	-1	Canis_lupus_dingo	HiC_1	26069601
felCat9	D2	48015787	90168174	14507	41479723	1	Canis_lupus_dingo	HiC_18	42152387
felCat9	D3	145845	17315702	22589033	39689889	-1	Canis_lupus_dingo	HiC_17	17169857
felCat9	D3	17319024	27166174	20593679	20462612	1	Canis_lupus_dingo	HiC_17	9847150
felCat9	D3	28055324	30479430	7660779	9960635	-1	Canis_lupus_dingo	HiC_17	2424106
felCat9	D3	33008600	33853714	24408441	25104874	1	Canis_lupus_dingo	HiC_2	845114
felCat9	D3	33888930	70158832	2628689	37831041	1	Canis_lupus_dingo	HiC_34	36269902
felCat9	D3	72451314	96868301	308535	24220589	-1	Canis_lupus_dingo	HiC_2	24416987
felCat9	D4	103020	31259604	70229918	99955109	-1	Canis_lupus_dingo	HiC_2	31156584
felCat9	D4	33588439	82623878	26652367	74736838	1	Canis_lupus_dingo	HiC_10	49035439
felCat9	D4	82629629	94363721	50947569	62236650	-1	Canis_lupus_dingo	HiC_6	11734092
felCat9	D4	94417774	95297642	50034732	50916127	1	Canis_lupus_dingo	HiC_6	879868
felCat9	D4	95409397	96465548	49000094	50009160	-1	Canis_lupus_dingo	HiC_6	1056151
felCat9	E1	201189	12895379	46246069	58991980	-1	Canis_lupus_dingo	HiC_9	12694190
felCat9	E1	13198570	24725841	37296898	48916096	-1	Canis_lupus_dingo	HiC_6	11527271
felCat9	E1	27013234	45218267	18980095	37292949	-1	Canis_lupus_dingo	HiC_6	18205033
felCat9	E1	45404937	46712013	16543905	17840182	1	Canis_lupus_dingo	HiC_6	1307076
felCat9	E1	46716020	62700689	619958	16362096	-1	Canis_lupus_dingo	HiC_6	15984669
felCat9	E1	62791995	63485836	38971	606786	1	Canis_lupus_dingo	HiC_6	693841
felCat9	E2	234039	4922868	100023966	104652698	1	Canis_lupus_dingo	HiC_2	4688829
felCat9	E2	6223438	12988032	105368357	112378231	1	Canis_lupus_dingo	HiC_2	6764594
felCat9	E2	12992763	13556327	112425165	113001535	-1	Canis_lupus_dingo	HiC_2	563564
felCat9	E2	13564358	23807820	113051928	122955376	1	Canis_lupus_dingo	HiC_2	10243462
felCat9	E2	26282750	26817124	122956320	123296662	-1	Canis_lupus_dingo	HiC_2	534374
felCat9	E2	27309278	37642872	17821425	27877957	1	Canis_lupus_dingo	HiC_8	10333594
felCat9	E2	37696381	63982059	7456	25419653	1	Canis_lupus_dingo	HiC_9	26285678
felCat9	E3	286912	16425008	61113864	77618256	-1	Canis_lupus_dingo	HiC_4	16138096
felCat9	E3	19995301	44593231	37120564	60984163	1	Canis_lupus_dingo	HiC_4	24597930
felCat9	F1	2527743	43858057	40944959	81157608	1	Canis_lupus_dingo	HiC_34	41330314
felCat9	F1	43876634	68631539	316757	24029297	-1	Canis_lupus_dingo	HiC_19	24754905
felCat9	F1	68635796	71656785	37860396	40942557	-1	Canis_lupus_dingo	HiC_34	3020989
felCat9	F2	2291426	2809008	39357	495973	-1	Canis_lupus_dingo	HiC_26	517582
felCat9	F2	2846866	46192344	48045	41941564	-1	Canis_lupus_dingo	HiC_25	43345478
felCat9	F2	46206074	85744241	25222054	63674996	-1	Canis_lupus_dingo	HiC_35	39538167
felCat9	X	66499	45456797	68760	44685819	1	Canis_lupus_dingo	HiC_37	45390298
felCat9	X	45772386	50278626	44877822	48657161	1	Canis_lupus_dingo	HiC_37	4506240
felCat9	X	53223822	61766615	49240936	56994839	1	Canis_lupus_dingo	HiC_37	8542793
felCat9	X	62084057	79850884	57272448	71792394	1	Canis_lupus_dingo	HiC_37	17766827
felCat9	X	79969740	80802986	72005618	72787304	-1	Canis_lupus_dingo	HiC_37	833246
felCat9	X	80916238	81407787	72787295	73428537	1	Canis_lupus_dingo	HiC_37	491549
felCat9	X	81415485	81746227	73438047	73841268	-1	Canis_lupus_dingo	HiC_37	330742
felCat9	X	82038142	130445032	74221292	125187069	1	Canis_lupus_dingo	HiC_37	48406890
									32

## Sheet: African wild dog
Reference genome	Reference chromosome	Reference start	Reference end	Target start	Target end	Orientation	Target genome build	Target Hi-C scaffold
felCat9	A1	153402	19448563	72136	19012295	-1	Lycaon_pictus	HiC_30	19295161
felCat9	A1	19477671	83220736	55218	61593641	-1	Lycaon_pictus	HiC_1	63743065
felCat9	A1	85139919	85897591	59037710	59615857	1	Lycaon_pictus	HiC_34	757672
felCat9	A1	87294987	87772906	73407013	73849711	1	Lycaon_pictus	HiC_32	477919
felCat9	A1	87932398	88612081	59908785	60490184	-1	Lycaon_pictus	HiC_34	679683
felCat9	A1	91241528	117771848	47624615	73292761	-1	Lycaon_pictus	HiC_2	26530320
felCat9	A1	117771915	141732565	28184092	50728930	-1	Lycaon_pictus	HiC_29	23960650
felCat9	A1	141946167	174691454	60604042	91548987	1	Lycaon_pictus	HiC_11	32745287
felCat9	A1	174700124	230091099	35499528	88145317	1	Lycaon_pictus	HiC_37	55390975
felCat9	A1	230105932	242100863	29742269	41692514	-1	Lycaon_pictus	HiC_19	11994931
felCat9	A2	64112	59984560	461829	58504967	-1	Lycaon_pictus	HiC_26	59920448
felCat9	A2	62270897	64010982	281940	13606524	-1	Lycaon_pictus	HiC_8	1740085
felCat9	A2	64432624	91536718	30455588	55471847	-1	Lycaon_pictus	HiC_28	27104094
felCat9	A2	91543505	142538630	755	48905235	-1	Lycaon_pictus	HiC_34	50995125
felCat9	A2	142541030	151989760	49018960	58150459	1	Lycaon_pictus	HiC_34	9448730
felCat9	A2	151999422	163670309	1264940	12425081	-1	Lycaon_pictus	HiC_8	11670887
felCat9	A2	163685404	171428425	13677881	20753865	1	Lycaon_pictus	HiC_8	7743021
felCat9	A3	331525	853556	105587	584487	-1	Lycaon_pictus	HiC_23	522031
felCat9	A3	1086639	48604470	592823	47454735	1	Lycaon_pictus	HiC_23	47517831
felCat9	A3	48682786	50664519	50368135	52109367	-1	Lycaon_pictus	HiC_24	1981733
felCat9	A3	53264661	90271189	34085283	69407682	1	Lycaon_pictus	HiC_33	37006528
felCat9	A3	90319853	143201048	12664216	63937080	1	Lycaon_pictus	HiC_5	52881195
felCat9	B1	645508	1682081	5476	911503	-1	Lycaon_pictus	HiC_13	1036573
felCat9	B1	1884924	31179642	30762233	58285503	-1	Lycaon_pictus	HiC_8	29294718
felCat9	B1	31182536	38172179	30591798	37335059	1	Lycaon_pictus	HiC_30	6989643
felCat9	B1	40469964	50673061	20890396	30762011	1	Lycaon_pictus	HiC_8	10203097
felCat9	B1	50680470	62136077	19107923	30475210	-1	Lycaon_pictus	HiC_30	11455607
felCat9	B1	62194937	85259779	42418841	63550680	-1	Lycaon_pictus	HiC_36	23064842
felCat9	B1	85297187	106333297	620	19814319	1	Lycaon_pictus	HiC_7	21036110
felCat9	B1	106360218	108934403	36208976	38655273	-1	Lycaon_pictus	HiC_6	2574185
felCat9	B1	109280390	146716465	416	35941646	-1	Lycaon_pictus	HiC_6	37436075
felCat9	B1	146786574	147337566	63554276	64009978	1	Lycaon_pictus	HiC_36	550992
felCat9	B1	147385862	173272134	57948	24433301	1	Lycaon_pictus	HiC_3	25886272
felCat9	B1	173272448	208194842	77	20373254	-1	Lycaon_pictus	HiC_11	34922394
felCat9	B2	145279	622125	65746	375926	1	Lycaon_pictus	HiC_15	476846
felCat9	B2	1666695	29110763	494846	25771614	1	Lycaon_pictus	HiC_15	27444068
felCat9	B2	31242814	74749465	284648	40886257	1	Lycaon_pictus	HiC_35	43506651
felCat9	B2	75069198	107562393	40886311	71268119	1	Lycaon_pictus	HiC_35	32493195
felCat9	B2	107564461	121410537	51252291	64156353	-1	Lycaon_pictus	HiC_38	13846076
felCat9	B2	121870013	154530703	64156872	95860859	-1	Lycaon_pictus	HiC_38	32660690
felCat9	B2	154532048	155238269	71279221	71725163	1	Lycaon_pictus	HiC_35	706221
felCat9	B3	368016	23400113	33095255	55507323	1	Lycaon_pictus	HiC_11	23032097
felCat9	B3	23986215	28549772	55636261	59901725	1	Lycaon_pictus	HiC_11	4563557
felCat9	B3	30729429	72009145	678815	40301558	-1	Lycaon_pictus	HiC_17	41279716
felCat9	B3	72030993	72565874	181243	629977	1	Lycaon_pictus	HiC_17	534881
felCat9	B3	73121420	74664647	17329334	18617063	1	Lycaon_pictus	HiC_36	1543227
felCat9	B3	74887095	149460210	1028090	71705813	-1	Lycaon_pictus	HiC_32	74573115
felCat9	B4	203345	34008991	50757947	83260407	1	Lycaon_pictus	HiC_29	33805646
felCat9	B4	34200124	43805031	36027344	45294744	-1	Lycaon_pictus	HiC_18	9604907
felCat9	B4	45813682	83784494	16622	36027017	-1	Lycaon_pictus	HiC_18	37970812
felCat9	B4	84311498	93579770	3256	8718368	1	Lycaon_pictus	HiC_33	9268272
felCat9	B4	93894171	101440704	8718399	15572236	1	Lycaon_pictus	HiC_33	7546533
felCat9	B4	101440704	126498209	18623663	42355320	1	Lycaon_pictus	HiC_36	25057505
felCat9	B4	126501822	144496101	16255257	34016709	-1	Lycaon_pictus	HiC_33	17994279
felCat9	C1	15093	7431103	56362702	63769829	1	Lycaon_pictus	HiC_31	7416010
felCat9	C1	7452431	25552503	1058	17711718	1	Lycaon_pictus	HiC_29	18100072
felCat9	C1	25565976	42891271	8548308	8158087	-1	Lycaon_pictus	HiC_36	17325295
felCat9	C1	42910228	56166606	43322618	56305129	-1	Lycaon_pictus	HiC_31	13256378
felCat9	C1	56166606	95417784	98590	36656808	1	Lycaon_pictus	HiC_25	39251178
felCat9	C1	95520697	97484896	307082	2189384	1	Lycaon_pictus	HiC_5	1964199
felCat9	C1	97486247	107442198	2850833	12620418	-1	Lycaon_pictus	HiC_5	9955951
felCat9	C1	110435487	145749190	20117672	53660619	1	Lycaon_pictus	HiC_7	35313703
felCat9	C1	145917101	178883264	3605	30941631	1	Lycaon_pictus	HiC_14	32966163
felCat9	C1	178971842	208718122	911517	30924857	-1	Lycaon_pictus	HiC_13	29746280
felCat9	C1	208718745	222649867	37851669	51397656	1	Lycaon_pictus	HiC_30	13931122
felCat9	C2	182316	40862179	66032	39199377	-1	Lycaon_pictus	HiC_20	40679863
felCat9	C2	40957091	74481236	103776	31383534	1	Lycaon_pictus	HiC_16	33524145
felCat9	C2	74529332	75117986	132	520722	1	Lycaon_pictus	HiC_24	588654
felCat9	C2	77225445	108392723	17136571	17049609	1	Lycaon_pictus	HiC_19	31167278
felCat9	C2	108394539	161024659	536540	50318303	1	Lycaon_pictus	HiC_24	52630120
felCat9	D1	326631	32137094	131279	30029544	-1	Lycaon_pictus	HiC_31	31810463
felCat9	D1	34339583	86587230	450985	50417670	-1	Lycaon_pictus	HiC_9	52247647
felCat9	D1	86595311	106246117	18522102	18515292	1	Lycaon_pictus	HiC_28	19650806
felCat9	D1	106302851	106792883	85	409129	-1	Lycaon_pictus	HiC_9	490032
felCat9	D1	106826562	116881433	134134	10494082	1	Lycaon_pictus	HiC_28	10054871
felCat9	D1	116908521	117400893	29781862	30226356	-1	Lycaon_pictus	HiC_28	492372
felCat9	D2	643059	8919675	30242030	37674181	1	Lycaon_pictus	HiC_22	8276616
felCat9	D2	8932442	19702950	55926	10519087	1	Lycaon_pictus	HiC_37	10770508
felCat9	D2	21845688	47915289	10600595	35392124	1	Lycaon_pictus	HiC_37	26069601
felCat9	D2	48015787	89590934	303636	41084767	-1	Lycaon_pictus	HiC_21	41575147
felCat9	D3	145845	17315716	52639	17153486	1	Lycaon_pictus	HiC_22	17169871
felCat9	D3	17326378	27166172	19147042	19045292	-1	Lycaon_pictus	HiC_22	9839794
felCat9	D3	28068252	30714303	27790478	30228199	-1	Lycaon_pictus	HiC_22	2646051
felCat9	D3	32965558	33853714	95889097	96592365	-1	Lycaon_pictus	HiC_38	888156
felCat9	D3	33892590	70158832	2356624	37460405	1	Lycaon_pictus	HiC_4	36266242
felCat9	D3	72451314	96868301	96758734	120502039	1	Lycaon_pictus	HiC_38	24416987
felCat9	D4	102372	2306294	22119011	23947927	1	Lycaon_pictus	HiC_38	2203922
felCat9	D4	2932752	31231865	23948008	50968983	1	Lycaon_pictus	HiC_38	28299113
felCat9	D4	33592167	82623878	5655	47524260	-1	Lycaon_pictus	HiC_2	49031711
felCat9	D4	82629629	94363721	20049	11486408	1	Lycaon_pictus	HiC_27	11734092
felCat9	D4	94416008	95297642	11520058	12417479	-1	Lycaon_pictus	HiC_27	881634
felCat9	D4	95411470	96468387	12441384	13432130	1	Lycaon_pictus	HiC_27	1056917
felCat9	E1	201228	12895379	30197785	43054732	1	Lycaon_pictus	HiC_31	12694151
felCat9	E1	13195342	24714429	13502154	24944681	1	Lycaon_pictus	HiC_27	11519087
felCat9	E1	26997593	62697268	24954826	60032120	1	Lycaon_pictus	HiC_27	35699675
felCat9	E1	62927811	63477570	60066624	60533460	-1	Lycaon_pictus	HiC_27	549759
felCat9	E2	27309274	37643165	17717154	27700719	1	Lycaon_pictus	HiC_29	10333891
felCat9	E2	37696381	63981309	63810463	89417908	-1	Lycaon_pictus	HiC_31	26284928
felCat9	E3	286912	16448317	60804327	76956293	-1	Lycaon_pictus	HiC_25	16161405
felCat9	E3	19995301	44566875	36831621	60680104	1	Lycaon_pictus	HiC_25	24571574
felCat9	F1	2527743	43809062	40620806	80609068	1	Lycaon_pictus	HiC_4	41281319
felCat9	F1	43876635	68457393	176830	23508381	1	Lycaon_pictus	HiC_12	24580758
felCat9	F1	68635796	71656785	37489716	40618462	-1	Lycaon_pictus	HiC_4	3020989
felCat9	F2	2297832	2809008	25919013	26374750	1	Lycaon_pictus	HiC_15	511176
felCat9	F2	2846866	46192342	5571	41619260	-1	Lycaon_pictus	HiC_10	43345476
felCat9	F2	46209762	85744241	24670250	62663735	-1	Lycaon_pictus	HiC_3	39534479
felCat9	X	134541	41211439	16481	40000000	1	Lycaon_pictus	HiC_39	41076898
felCat9	X	80044328	80916164	70133363	70999124	-1	Lycaon_pictus	HiC_39	871836
felCat9	X	80916238	81407418	71053067	71623951	1	Lycaon_pictus	HiC_39	491180
felCat9	X	81415360	81748741	71627186	72051105	-1	Lycaon_pictus	HiC_39	333381
felCat9	X	81757555	130445032	72075833	122129702	1	Lycaon_pictus	HiC_39	48687477
									29

## Sheet: Red fox
Reference genome	Reference chromosome	Reference start	Reference end	Target start	Target end	Orientation	Target genome build	Target Hi-C scaffold
felCat9	A1	153402	19425001	58774409	77700032	-1	Vulpes_vulpes	HiC_3	19271599
felCat9	A1	19477671	83093675	74752189	136283463	-1	Vulpes_vulpes	HiC_15	63616004
felCat9	A1	84363284	84731399	107480680	107803686	-1	Vulpes_vulpes	HiC_7	368115
felCat9	A1	85139919	85897591	59721149	60346500	1	Vulpes_vulpes	HiC_7	757672
felCat9	A1	87294987	87761476	74269397	74619134	1	Vulpes_vulpes	HiC_15	466489
felCat9	A1	87855314	88612081	60591331	61271034	-1	Vulpes_vulpes	HiC_7	756767
felCat9	A1	91241528	117772128	48120227	73783236	-1	Vulpes_vulpes	HiC_14	26530600
felCat9	A1	117772129	141736396	119172478	142044147	1	Vulpes_vulpes	HiC_9	23964267
felCat9	A1	141839284	174697128	48229828	79377366	-1	Vulpes_vulpes	HiC_11	32857844
felCat9	A1	174700124	230098585	94086995	147660575	1	Vulpes_vulpes	HiC_12	55398461
felCat9	A1	230105874	242100844	78325055	90088994	1	Vulpes_vulpes	HiC_17	11994970
felCat9	A2	64125	59995029	25575	58465457	1	Vulpes_vulpes	HiC_3	59930904
felCat9	A2	62262281	64423058	106536859	121089123	1	Vulpes_vulpes	HiC_7	2160777
felCat9	A2	64432624	91537324	7751	25458211	1	Vulpes_vulpes	HiC_8	27104700
felCat9	A2	91543478	142330979	251033	49612260	-1	Vulpes_vulpes	HiC_7	50787501
felCat9	A2	142541030	163670309	49727897	119588268	1	Vulpes_vulpes	HiC_7	21129279
felCat9	A2	163682407	171421158	99253456	106423313	-1	Vulpes_vulpes	HiC_7	7738751
felCat9	A3	331542	48642618	4862	48191150	1	Vulpes_vulpes	HiC_11	48311076
felCat9	A3	48682812	50664519	51661449	53425370	1	Vulpes_vulpes	HiC_1	1981707
felCat9	A3	53266571	90319852	65819938	101547834	1	Vulpes_vulpes	HiC_10	37053281
felCat9	A3	90319853	143201048	17699	51968181	-1	Vulpes_vulpes	HiC_5	52881195
felCat9	B1	645508	1660206	169	920368	-1	Vulpes_vulpes	HiC_10	1014698
felCat9	B1	1668706	31179642	61344268	89387984	1	Vulpes_vulpes	HiC_7	29510936
felCat9	B1	31182536	38173063	89469223	96249865	1	Vulpes_vulpes	HiC_3	6990527
felCat9	B1	40469964	50674261	89387940	99143600	-1	Vulpes_vulpes	HiC_7	10204297
felCat9	B1	50680477	62136077	77799985	89356243	-1	Vulpes_vulpes	HiC_3	11455600
felCat9	B1	62194806	73171511	91855611	101677439	-1	Vulpes_vulpes	HiC_6	10976705
felCat9	B1	73523262	85267932	80490530	91799717	-1	Vulpes_vulpes	HiC_6	11744670
felCat9	B1	85300881	108934403	19150	22476974	1	Vulpes_vulpes	HiC_12	23633522
felCat9	B1	109281382	131182453	22765200	43829636	1	Vulpes_vulpes	HiC_12	21901071
felCat9	B1	131718023	146716465	43832821	58515737	1	Vulpes_vulpes	HiC_12	14998442
felCat9	B1	146786574	147337565	101680492	102127348	1	Vulpes_vulpes	HiC_6	550991
felCat9	B1	147354123	173272134	61522621	86022786	1	Vulpes_vulpes	HiC_9	25918011
felCat9	B1	173274555	208209483	120007031	140782685	1	Vulpes_vulpes	HiC_11	34934928
felCat9	B2	1666695	3060545	74509513	75487130	1	Vulpes_vulpes	HiC_14	1393850
felCat9	B2	3085649	3590589	75485950	75947658	-1	Vulpes_vulpes	HiC_14	504940
felCat9	B2	3590592	29106154	75981379	100173590	1	Vulpes_vulpes	HiC_14	25515562
felCat9	B2	31267042	33843426	70610733	72550012	-1	Vulpes_vulpes	HiC_2	2576384
felCat9	B2	34449524	107563786	572112	70561451	-1	Vulpes_vulpes	HiC_2	73114262
felCat9	B2	107564461	154530703	136642896	136642376	1	Vulpes_vulpes	HiC_2	46966242
felCat9	B2	154532574	155243923	3029	570728	-1	Vulpes_vulpes	HiC_2	711349
felCat9	B3	368016	28471367	80051373	106827499	-1	Vulpes_vulpes	HiC_11	28103351
felCat9	B3	30720149	73004868	39549241	79892106	-1	Vulpes_vulpes	HiC_16	42284719
felCat9	B3	73123262	74665766	55158139	56496333	1	Vulpes_vulpes	HiC_6	1542504
felCat9	B3	74766260	149569025	1113193	72621888	-1	Vulpes_vulpes	HiC_15	74802765
felCat9	B4	203301	17534341	102726365	119119812	-1	Vulpes_vulpes	HiC_9	17331040
felCat9	B4	17534341	29671585	95251965	95215409	1	Vulpes_vulpes	HiC_9	12137244
felCat9	B4	29674560	33844220	86536271	90594942	-1	Vulpes_vulpes	HiC_9	4169660
felCat9	B4	34200034	43805033	64987169	74229055	1	Vulpes_vulpes	HiC_5	9604999
felCat9	B4	45814052	83777497	74229496	111088025	1	Vulpes_vulpes	HiC_5	37963445
felCat9	B4	84317920	101440688	31349201	47491699	1	Vulpes_vulpes	HiC_10	17122768
felCat9	B4	101440688	126501367	56503408	80433723	1	Vulpes_vulpes	HiC_6	25060679
felCat9	B4	126501831	144496101	48243764	65754915	-1	Vulpes_vulpes	HiC_10	17994270
felCat9	C1	14645	7431104	157881580	165358397	1	Vulpes_vulpes	HiC_14	7416459
felCat9	C1	7431321	25552503	152615916	170591878	-1	Vulpes_vulpes	HiC_9	18121182
felCat9	C1	25559179	42909652	46523326	46168827	-1	Vulpes_vulpes	HiC_6	17350473
felCat9	C1	42910228	56166606	144689540	157823286	-1	Vulpes_vulpes	HiC_14	13256378
felCat9	C1	56166606	95476237	6770	37405877	1	Vulpes_vulpes	HiC_17	39309631
felCat9	C1	95520697	97484896	62582530	64476192	-1	Vulpes_vulpes	HiC_5	1964199
felCat9	C1	97486247	102920775	52022170	57291578	1	Vulpes_vulpes	HiC_5	5434528
felCat9	C1	102920988	103417115	57377493	57882464	-1	Vulpes_vulpes	HiC_5	496127
felCat9	C1	103479634	107442170	57981665	61875511	1	Vulpes_vulpes	HiC_5	3962536
felCat9	C1	110435487	132852574	117370594	138991845	-1	Vulpes_vulpes	HiC_8	22417087
felCat9	C1	134347824	145727614	105603810	116882692	-1	Vulpes_vulpes	HiC_8	11379790
felCat9	C1	145917101	178883259	120483959	151767249	-1	Vulpes_vulpes	HiC_17	32966158
felCat9	C1	178964118	208718122	920382	31127327	-1	Vulpes_vulpes	HiC_10	29754004
felCat9	C1	208718745	222767644	96760009	110756555	1	Vulpes_vulpes	HiC_3	14048899
felCat9	C2	165126	37516544	1576	36610054	1	Vulpes_vulpes	HiC_16	37351418
felCat9	C2	37994419	40862179	36721679	39499163	1	Vulpes_vulpes	HiC_16	2867760
felCat9	C2	40867784	74481236	72922952	104394348	-1	Vulpes_vulpes	HiC_2	33613452
felCat9	C2	74516629	75128898	104243495	104766178	-1	Vulpes_vulpes	HiC_1	612269
felCat9	C2	77225452	108392717	102974490	102885984	-1	Vulpes_vulpes	HiC_17	31167265
felCat9	C2	108392717	160901247	53566600	104243268	-1	Vulpes_vulpes	HiC_1	52508530
felCat9	D1	326631	32137094	100988507	131191898	-1	Vulpes_vulpes	HiC_14	31810463
felCat9	D1	34299642	86578951	480484	51611041	-1	Vulpes_vulpes	HiC_1	52279309
felCat9	D1	86595420	98413851	50621828	62001927	-1	Vulpes_vulpes	HiC_8	11818431
felCat9	D1	106252845	106792883	7454	459561	-1	Vulpes_vulpes	HiC_1	540038
felCat9	D1	106827930	116884564	70270966	80692247	-1	Vulpes_vulpes	HiC_8	10056634
felCat9	D1	116908521	117446641	50151046	50621782	1	Vulpes_vulpes	HiC_8	538120
felCat9	D2	630164	8919520	30237679	37834246	1	Vulpes_vulpes	HiC_6	8289356
felCat9	D2	8938678	19694829	58657361	68958156	1	Vulpes_vulpes	HiC_12	10756151
felCat9	D2	21845690	47915289	69080106	93968805	1	Vulpes_vulpes	HiC_12	26069599
felCat9	D2	48025124	90164468	80071658	121798619	1	Vulpes_vulpes	HiC_16	42139344
felCat9	D3	146969	19091628	18421	19144202	1	Vulpes_vulpes	HiC_6	18944659
felCat9	D3	19116870	27171503	19183588	27619916	-1	Vulpes_vulpes	HiC_6	8054633
felCat9	D3	28055324	30714239	27664710	30129981	-1	Vulpes_vulpes	HiC_6	2658915
felCat9	D3	33050675	33892537	104797104	105530822	1	Vulpes_vulpes	HiC_8	841862
felCat9	D3	33892591	70158832	82431790	117756383	1	Vulpes_vulpes	HiC_4	36266241
felCat9	D3	72451314	96868301	80828031	104646069	-1	Vulpes_vulpes	HiC_8	24416987
felCat9	D4	102291	21629857	158782884	179630220	-1	Vulpes_vulpes	HiC_2	21527566
felCat9	D4	21953858	31257218	149741090	158494913	-1	Vulpes_vulpes	HiC_2	9303360
felCat9	D4	33588439	82623878	5364	48038233	-1	Vulpes_vulpes	HiC_14	49035439
felCat9	D4	82629629	94363721	50006787	61362123	-1	Vulpes_vulpes	HiC_9	11734092
felCat9	D4	94416008	95297573	49078246	49971699	1	Vulpes_vulpes	HiC_9	881565
felCat9	D4	95409397	96465548	48060963	49053089	-1	Vulpes_vulpes	HiC_9	1056151
felCat9	E1	201189	12895379	131562203	144370481	1	Vulpes_vulpes	HiC_14	12694190
felCat9	E1	13198570	24725841	36497722	47971655	-1	Vulpes_vulpes	HiC_9	11527271
felCat9	E1	26997593	62697312	623873	36500619	-1	Vulpes_vulpes	HiC_9	35699719
felCat9	E1	62794069	63486797	1266	587655	1	Vulpes_vulpes	HiC_9	692728
felCat9	E2	231764	4648031	179664635	184100088	1	Vulpes_vulpes	HiC_2	4416267
felCat9	E2	6220171	12989350	184957696	192060695	1	Vulpes_vulpes	HiC_2	6769179
felCat9	E2	12992462	13573901	192093063	192687636	-1	Vulpes_vulpes	HiC_2	581439
felCat9	E2	13615760	23807820	192769651	202704311	1	Vulpes_vulpes	HiC_2	10192060
felCat9	E2	26282750	26796437	202713902	203054767	-1	Vulpes_vulpes	HiC_2	513687
felCat9	E2	27309256	37646017	142476759	152610701	-1	Vulpes_vulpes	HiC_9	10336761
felCat9	E2	37696582	63989184	165411826	191164419	-1	Vulpes_vulpes	HiC_14	26292602
felCat9	E3	286912	16424638	61783352	78069145	-1	Vulpes_vulpes	HiC_17	16137726
felCat9	E3	19995301	44589388	37550248	61651586	1	Vulpes_vulpes	HiC_17	24594087
felCat9	F1	2527743	43865029	120994281	161660069	1	Vulpes_vulpes	HiC_4	41337286
felCat9	F1	43865033	68631789	26031487	50112655	-1	Vulpes_vulpes	HiC_8	24766756
felCat9	F1	68980802	71656792	117785451	120429690	-1	Vulpes_vulpes	HiC_4	2675990
felCat9	F2	2291409	2809037	100313001	100749619	1	Vulpes_vulpes	HiC_14	517628
felCat9	F2	2846866	85745727	17173	80065874	-1	Vulpes_vulpes	HiC_4	82898861
felCat9	X	130625	50028736	51021	47936577	1	Vulpes_vulpes	HiC_13	49898111
felCat9	X	53233558	55745192	48356627	50044656	1	Vulpes_vulpes	HiC_13	2511634
felCat9	X	56173256	79960167	50347139	70546411	1	Vulpes_vulpes	HiC_13	23786911
felCat9	X	79969740	80802986	70632317	71407742	-1	Vulpes_vulpes	HiC_13	833246
felCat9	X	81407781	81745794	71918489	72277997	-1	Vulpes_vulpes	HiC_13	338013
felCat9	X	81749373	130445032	72295932	122416973	1	Vulpes_vulpes	HiC_13	48695659
									34

## Sheet: Black bear
Reference genome	Reference chromosome	Reference start	Reference end	Target start	Target end	Orientation	Target genome build	Target Hi-C scaffold
felCat9	A1	153400	82870529	674835	80809762	1	Ursus_americanus	HiC_36	82717129
felCat9	A1	84282369	84730885	6024780	6400982	1	Ursus_americanus	HiC_27	448516
felCat9	A1	85374566	86112589	3026928	4468665	-1	Ursus_americanus	HiC_27	738023
felCat9	A1	87178705	88609583	18766	1226735	-1	Ursus_americanus	HiC_27	1430878
felCat9	A1	91276352	175208203	6515025	87526934	1	Ursus_americanus	HiC_27	83931851
felCat9	A1	175231990	242100910	3507	64294093	1	Ursus_americanus	HiC_12	66868920
felCat9	A2	64167	59995066	223863	60399624	-1	Ursus_americanus	HiC_28	59930899
felCat9	A2	62262284	71476707	95045701	104311107	1	Ursus_americanus	HiC_2	9214423
felCat9	A2	72175359	171389388	52830	95026203	-1	Ursus_americanus	HiC_2	99214029
felCat9	A3	331082	50386944	0	49505405	1	Ursus_americanus	HiC_33	50055862
felCat9	A3	53300415	64296333	76378368	86997438	-1	Ursus_americanus	HiC_15	10995918
felCat9	A3	64596600	143201089	5553	76095914	-1	Ursus_americanus	HiC_15	78604489
felCat9	B1	363168	7051086	12646871	19115790	1	Ursus_americanus	HiC_35	6687918
felCat9	B1	7140419	18946638	1266868	12462993	-1	Ursus_americanus	HiC_35	11806219
felCat9	B1	19311960	31179596	24966487	1098022	-1	Ursus_americanus	HiC_35	11867636
felCat9	B1	31182735	38173046	157225	6993459	-1	Ursus_americanus	HiC_31	6990311
felCat9	B1	40471063	50593692	29259632	39036353	-1	Ursus_americanus	HiC_35	10122629
felCat9	B1	50680477	108883224	7113748	61582628	1	Ursus_americanus	HiC_31	58202747
felCat9	B1	109280914	121267823	61900590	73230338	1	Ursus_americanus	HiC_31	11986909
felCat9	B1	121270723	208199001	2057	83365720	1	Ursus_americanus	HiC_32	86928278
felCat9	B2	1072815	5673153	401134	4189026	1	Ursus_americanus	HiC_11	4600338
felCat9	B2	5738312	29075382	4873110	27012282	-1	Ursus_americanus	HiC_11	23337070
felCat9	B2	31239220	31924003	4217121	4779244	-1	Ursus_americanus	HiC_11	684783
felCat9	B2	32532305	33472638	27212384	28185936	1	Ursus_americanus	HiC_11	940333
felCat9	B2	34830429	41200369	28955420	35256714	1	Ursus_americanus	HiC_11	6369940
felCat9	B2	41297304	79853098	20097	35988034	-1	Ursus_americanus	HiC_9	38555794
felCat9	B2	80060909	155241509	83623	71763822	1	Ursus_americanus	HiC_14	75180600
felCat9	B3	117188	23465549	12487	22832476	1	Ursus_americanus	HiC_6	23348361
felCat9	B3	23986146	28605468	23050195	27101016	1	Ursus_americanus	HiC_6	4619322
felCat9	B3	30706312	43890623	27130446	39925964	1	Ursus_americanus	HiC_6	13184311
felCat9	B3	43915413	71953722	26	26697246	-1	Ursus_americanus	HiC_7	28038309
felCat9	B3	73429006	74576652	0	1089609	1	Ursus_americanus	HiC_8	1147646
felCat9	B3	74880927	75404177	27902	511539	-1	Ursus_americanus	HiC_49	523250
felCat9	B3	75442796	101171064	1090859	25060160	1	Ursus_americanus	HiC_8	25728268
felCat9	B3	101240572	108234617	48723	6747691	-1	Ursus_americanus	HiC_10	6994045
felCat9	B3	108252951	149430117	6834548	46849215	1	Ursus_americanus	HiC_10	41177166
felCat9	B4	202837	25208888	8717349	32457759	-1	Ursus_americanus	HiC_34	25006051
felCat9	B4	25559062	33859210	440054	8374300	-1	Ursus_americanus	HiC_34	8300148
felCat9	B4	34203041	43805033	35520212	44944016	-1	Ursus_americanus	HiC_19	9601992
felCat9	B4	45814052	84079153	34192	35519769	-1	Ursus_americanus	HiC_19	38265101
felCat9	B4	84339255	91754553	51256941	58092464	-1	Ursus_americanus	HiC_18	7415298
felCat9	B4	92117581	144511839	4	50913107	-1	Ursus_americanus	HiC_18	52394258
felCat9	C1	14645	31624701	10263	31542204	1	Ursus_americanus	HiC_17	31610056
felCat9	C1	31729078	107835464	19712	72609057	1	Ursus_americanus	HiC_26	76106386
felCat9	C1	110443253	110953375	35694	581359	-1	Ursus_americanus	HiC_36	510122
felCat9	C1	111854944	129970350	91974286	109401015	-1	Ursus_americanus	HiC_13	18115406
felCat9	C1	129970792	130311701	91619675	91968487	1	Ursus_americanus	HiC_13	340909
felCat9	C1	130312446	222786960	540469	91615722	-1	Ursus_americanus	HiC_13	92474514
felCat9	C2	134055	75225443	22786608	94647785	-1	Ursus_americanus	HiC_25	75091388
felCat9	C2	77225446	100747632	28931	22786606	-1	Ursus_americanus	HiC_25	23522186
felCat9	C2	100747632	107186110	6077	5954936	1	Ursus_americanus	HiC_29	6438478
felCat9	C2	107629073	161033107	6355322	58208482	1	Ursus_americanus	HiC_29	53404034
felCat9	D1	309997	32137171	32887944	62869982	-1	Ursus_americanus	HiC_5	31827174
felCat9	D1	34301396	40070773	22474144	27866167	1	Ursus_americanus	HiC_5	5769377
felCat9	D1	40089567	40730657	27869500	28482719	-1	Ursus_americanus	HiC_5	641090
felCat9	D1	40742078	45195107	28491173	32619852	1	Ursus_americanus	HiC_5	4453029
felCat9	D1	45736318	69179103	9937	22406249	-1	Ursus_americanus	HiC_5	23442785
felCat9	D1	69183857	116884866	161474	46901017	1	Ursus_americanus	HiC_16	47701009
felCat9	D1	116908530	117619203	46936830	47635297	-1	Ursus_americanus	HiC_16	710673
felCat9	D2	472251	12941744	73976136	85668170	1	Ursus_americanus	HiC_37	12469493
felCat9	D2	12967809	19704000	67274742	73881633	-1	Ursus_americanus	HiC_37	6736191
felCat9	D2	21845663	90168504	8923	67190635	-1	Ursus_americanus	HiC_37	68322841
felCat9	D3	149428	20343200	44691	30617513	-1	Ursus_americanus	HiC_4	20193772
felCat9	D3	21009783	27109271	5885175	11827691	-1	Ursus_americanus	HiC_4	6099488
felCat9	D3	28056474	30715656	1085642	3665380	-1	Ursus_americanus	HiC_4	2659182
felCat9	D3	33065879	35072336	3832730	5819837	1	Ursus_americanus	HiC_4	2006457
felCat9	D3	35232940	96868301	7223	59355550	-1	Ursus_americanus	HiC_30	61635361
felCat9	D4	101179	31321596	591513	29958699	-1	Ursus_americanus	HiC_22	31220417
felCat9	D4	33588875	92767022	125580	57427088	1	Ursus_americanus	HiC_24	59178147
felCat9	D4	92841852	95297643	59210750	59186959	-1	Ursus_americanus	HiC_24	2455791
felCat9	D4	95409342	96453139	60172164	61257516	1	Ursus_americanus	HiC_24	1043797
felCat9	E1	201225	12893307	60460412	73033403	1	Ursus_americanus	HiC_28	12692082
felCat9	E1	13194886	24715973	341	11319498	1	Ursus_americanus	HiC_20	11521087
felCat9	E1	27004203	62715030	11330501	46294529	1	Ursus_americanus	HiC_20	35710827
felCat9	E1	62966279	63488209	46292327	46825036	-1	Ursus_americanus	HiC_20	521930
felCat9	E2	259536	5108456	52207346	56678507	1	Ursus_americanus	HiC_23	4848920
felCat9	E2	6193524	8028534	56794827	58387470	1	Ursus_americanus	HiC_23	1835010
felCat9	E2	8041496	22952473	37339555	52206361	-1	Ursus_americanus	HiC_23	14910977
felCat9	E2	23030191	23810192	4546037	5234015	1	Ursus_americanus	HiC_23	780001
felCat9	E2	26313388	59666025	5242770	37139247	1	Ursus_americanus	HiC_23	33352637
felCat9	E2	59668809	63995725	192	4545622	-1	Ursus_americanus	HiC_23	4326916
felCat9	E3	288473	16635891	31748	16089082	1	Ursus_americanus	HiC_3	16347418
felCat9	E3	20001823	44590913	16119774	39749358	1	Ursus_americanus	HiC_3	24589090
felCat9	F1	2082300	11707284	98192572	107338429	1	Ursus_americanus	HiC_3	9624984
felCat9	F1	11710805	71656788	39808517	98162515	-1	Ursus_americanus	HiC_3	59945983
felCat9	F2	2289173	35421899	48715257	81128233	-1	Ursus_americanus	HiC_21	33132726
felCat9	F2	35833353	85745601	141	48376359	-1	Ursus_americanus	HiC_21	49912248
felCat9	X	15502	1221904	119475910	120566976	-1	Ursus_americanus	HiC_1	1206402
felCat9	X	1221917	1713889	118962230	119475403	1	Ursus_americanus	HiC_1	491972
felCat9	X	1727242	45040852	76841282	118960127	-1	Ursus_americanus	HiC_1	43313610
felCat9	X	45293389	45792190	76376582	76765083	1	Ursus_americanus	HiC_1	498801
felCat9	X	46067270	50277784	72612500	76187086	-1	Ursus_americanus	HiC_1	4210514
felCat9	X	53225359	79969612	47927213	72293457	-1	Ursus_americanus	HiC_1	26744253
felCat9	X	79969714	80823041	47033277	47855719	1	Ursus_americanus	HiC_1	853327
felCat9	X	80916231	84703194	43437261	47033313	-1	Ursus_americanus	HiC_1	3786963
felCat9	X	85265058	130441485	15452	43201694	-1	Ursus_americanus	HiC_1	45176427
									29

## Sheet: Grizzly bear
Reference genome	Reference chromosome	Reference start	Reference end	Target start	Target end	Orientation	Target genome build	Target Hi-C scaffold
felCat9	A1	153400	83105018	693145	78705153	1	Ursus_arctos	HiC_36	82951618
felCat9	A1	84215514	84826553	7946333	8452890	1	Ursus_arctos	HiC_35	611039
felCat9	A1	85086886	88609583	109273	6269404	-1	Ursus_arctos	HiC_35	3522697
felCat9	A1	91236616	175209848	8468199	87811651	1	Ursus_arctos	HiC_35	83973232
felCat9	A1	175230989	242100910	10925	62664895	-1	Ursus_arctos	HiC_10	66869921
felCat9	A2	64167	59934661	288981	58059433	-1	Ursus_arctos	HiC_14	59870494
felCat9	A2	62262284	71476707	92793	9194559	-1	Ursus_arctos	HiC_5	9214423
felCat9	A2	72175359	164324295	9210998	95381376	1	Ursus_arctos	HiC_5	92148936
felCat9	A2	164942510	171423103	95519894	101760856	1	Ursus_arctos	HiC_5	6480593
felCat9	A3	329651	50664519	16662	48215804	1	Ursus_arctos	HiC_15	50334868
felCat9	A3	53300415	143201089	14423	84480429	-1	Ursus_arctos	HiC_6	89900674
felCat9	B1	363168	7051086	12597431	19030724	1	Ursus_arctos	HiC_26	6687918
felCat9	B1	7140419	31179596	24873237	12351444	-1	Ursus_arctos	HiC_26	24039177
felCat9	B1	31182735	38173059	217067	6969828	-1	Ursus_arctos	HiC_1	6990324
felCat9	B1	40471063	50593692	29123273	38823853	-1	Ursus_arctos	HiC_26	10122629
felCat9	B1	50680477	108974589	7100056	60963895	1	Ursus_arctos	HiC_1	58294112
felCat9	B1	109280351	121267823	61153070	72213777	1	Ursus_arctos	HiC_1	11987472
felCat9	B1	121270723	208199001	29305	81143615	1	Ursus_arctos	HiC_8	86928278
felCat9	B2	1252555	5654122	30318190	33888226	-1	Ursus_arctos	HiC_22	4401567
felCat9	B2	5654122	29075382	8085938	29621453	1	Ursus_arctos	HiC_22	23421260
felCat9	B2	31239220	31924003	29740046	30270648	1	Ursus_arctos	HiC_22	684783
felCat9	B2	32515448	41200369	76529	7961343	-1	Ursus_arctos	HiC_22	8684921
felCat9	B2	41297304	79821349	108515	35450350	1	Ursus_arctos	HiC_30	38524045
felCat9	B2	80060909	155243609	122112	69887219	1	Ursus_arctos	HiC_4	75182700
felCat9	B3	117188	23465549	16975170	38953165	-1	Ursus_arctos	HiC_20	23348361
felCat9	B3	23986146	28605468	12635331	16730698	-1	Ursus_arctos	HiC_20	4619322
felCat9	B3	30706312	43915417	92751	12600052	-1	Ursus_arctos	HiC_20	13209105
felCat9	B3	43915417	60955772	10653111	26798157	-1	Ursus_arctos	HiC_29	17040355
felCat9	B3	60961719	72240676	43323	10509294	1	Ursus_arctos	HiC_29	11278957
felCat9	B3	73408003	74576652	23774312	24860960	1	Ursus_arctos	HiC_16	1168649
felCat9	B3	74656908	75330083	166838	1106075	-1	Ursus_arctos_300K	HiC_6206	673175
felCat9	B3	75461875	101171064	31160	23724421	-1	Ursus_arctos	HiC_16	25709189
felCat9	B3	101171064	108237573	149222	6671489	-1	Ursus_arctos	HiC_25	7066509
felCat9	B3	108252951	149307238	6750214	45191405	1	Ursus_arctos	HiC_25	41054287
felCat9	B4	183606	34049537	34220	32260486	1	Ursus_arctos	HiC_31	33865931
felCat9	B4	34200036	43805033	35088240	44306575	-1	Ursus_arctos	HiC_27	9604997
felCat9	B4	45816242	83692748	204064	35085974	-1	Ursus_arctos	HiC_27	37876506
felCat9	B4	83958843	144512407	2985	56579145	-1	Ursus_arctos	HiC_24	60553564
felCat9	C1	14645	31622166	20282	30301055	1	Ursus_arctos	HiC_18	31607521
felCat9	C1	31712521	107875539	920	71167651	1	Ursus_arctos	HiC_9	76163018
felCat9	C1	110443253	110976930	45839	586244	-1	Ursus_arctos	HiC_36	533677
felCat9	C1	111365456	222785953	16037	106412009	1	Ursus_arctos	HiC_2	111420497
felCat9	C2	134055	75225443	16149	70341552	1	Ursus_arctos	HiC_3	75091388
felCat9	C2	77225446	100747632	70341554	92598408	1	Ursus_arctos	HiC_3	23522186
felCat9	C2	100747632	160934303	97909	56779198	-1	Ursus_arctos	HiC_33	60186671
felCat9	D1	309997	32120159	32669248	61609653	-1	Ursus_arctos	HiC_32	31810162
felCat9	D1	34347478	45195107	22239054	32388213	1	Ursus_arctos	HiC_32	10847629
felCat9	D1	45358526	69179059	21437	22093493	-1	Ursus_arctos	HiC_32	23820533
felCat9	D1	69483920	116884866	619208	45148787	-1	Ursus_arctos	HiC_21	47400946
felCat9	D1	116908530	117468211	14965	514494	1	Ursus_arctos	HiC_21	559681
felCat9	D2	396151	12941744	619196	12247756	-1	Ursus_arctos	HiC_12	12545593
felCat9	D2	12967809	19694836	12353032	18777811	1	Ursus_arctos	HiC_12	6727027
felCat9	D2	21845663	90168504	18875334	83101291	1	Ursus_arctos	HiC_12	68322841
felCat9	D3	149428	19091689	17809	17786872	1	Ursus_arctos	HiC_17	18942261
felCat9	D3	19117003	20545104	24389734	25793749	-1	Ursus_arctos	HiC_17	1428101
felCat9	D3	21010008	27025657	18049667	23699123	1	Ursus_arctos	HiC_17	6015649
felCat9	D3	28056474	30714190	25835145	28298772	-1	Ursus_arctos	HiC_17	2657716
felCat9	D3	33065879	35022557	28485329	30409610	1	Ursus_arctos	HiC_17	1956678
felCat9	D3	35233132	96868301	20633	57911128	1	Ursus_arctos	HiC_34	61635169
felCat9	D4	101791	31321596	63176	28796694	-1	Ursus_arctos	HiC_28	31219805
felCat9	D4	33552652	92834002	3533527	59262332	-1	Ursus_arctos	HiC_23	59281350
felCat9	D4	92839950	95297643	1972466	1944479	1	Ursus_arctos	HiC_23	2457693
felCat9	D4	95411880	96468652	575	1018042	-1	Ursus_arctos	HiC_23	1056772
felCat9	E1	226094	12893431	58080748	70259331	1	Ursus_arctos	HiC_14	12667337
felCat9	E1	13194902	24712034	34215396	45273614	-1	Ursus_arctos	HiC_19	11517132
felCat9	E1	26993132	62697102	707042	34209946	-1	Ursus_arctos	HiC_19	35703970
felCat9	E1	62782849	63488860	5268	696698	1	Ursus_arctos	HiC_19	706011
felCat9	E2	243770	4648031	50602371	54496744	1	Ursus_arctos	HiC_13	4404261
felCat9	E2	6193524	8028520	54942585	56474496	1	Ursus_arctos	HiC_13	1834996
felCat9	E2	8028520	23030191	36119169	50585947	-1	Ursus_arctos	HiC_13	15001671
felCat9	E2	23030191	23809666	4328130	5049640	1	Ursus_arctos	HiC_13	779475
felCat9	E2	26304294	59666025	5058796	35979089	1	Ursus_arctos	HiC_13	33361731
felCat9	E2	59668809	63995722	14024	4327753	-1	Ursus_arctos	HiC_13	4326913
felCat9	E3	288418	16647255	88101199	103679139	1	Ursus_arctos	HiC_11	16358837
felCat9	E3	19995301	44590913	65200262	88082103	1	Ursus_arctos	HiC_11	24595612
felCat9	F1	2082300	11707284	13868	8793603	-1	Ursus_arctos	HiC_11	9624984
felCat9	F1	11710805	71656799	8823769	65131824	1	Ursus_arctos	HiC_11	59945994
felCat9	F2	2289173	85744241	293829	79499772	1	Ursus_arctos	HiC_7	83455068
felCat9	X	15502	45004164	3279	42637935	1	Ursus_arctos	HiC_37	44988662
felCat9	X	46060111	47608420	43605601	45210323	1	Ursus_arctos	HiC_37	1548309
felCat9	X	47927441	49030895	45463855	46864897	1	Ursus_arctos	HiC_37	1103454
felCat9	X	53225359	79969612	47980445	72351810	1	Ursus_arctos	HiC_37	26744253
felCat9	X	79969738	80802989	72440033	73238591	-1	Ursus_arctos	HiC_37	833251
felCat9	X	80916229	84703194	73238579	76859099	1	Ursus_arctos	HiC_37	3786965
felCat9	X	85269778	124873175	77068700	114501483	1	Ursus_arctos	HiC_37	39603397
felCat9	X	125304320	130425568	114643031	119484508	1	Ursus_arctos	HiC_37	5121248
									23

[truncated: 1 more sheets: Polar bear]
