# Supplementary material for: Conservation of chromatin conformation in carnivores
Source: Proc Natl Acad Sci U S A. 2022 Feb 25;119(9):e2120555119. doi: 10.1073/pnas.2120555119 (PMC8892538; doi:10.1073/pnas.2120555119)
Supplement: Supplementary File [file pnas.2120555119.sd04.xlsx]

## Sheet: Dog_reference
Dataset S4. Chromosome orthologies in canids and numbers of rearrangements
Chromosome number (CFA)	C-scaffold number			Rearrangments
Dog	Dingo	African wild dog	Red fox	Inversions Dingo	Inversions African wild dog	Inversions Red fox
1	2	28	2c+8d	1	1	1
2	8	29	9c	0	0	1
3	39	11	11b	1	1	1
4	1	37	12c	0	0	0
5	9	31	14c	0	0	0
6	4	25	17a	0	0	0
7	34	4	4c	0	0	0
8	38	32	15a	0	0	0
9	6	27	9a	1	2	2
10	3	33	10b	0	0	0
11	10	2	14a	0	1	1
12	11	35	2a	0	0	0
13	35	3	9b+4a	0	0	0
14	31	34	7a	1	0	0
15	13	36	6b	0	0	0
16	14	8	7b	1	1	1
17	32	5	5a	0	0	1
18	15	28	8a+8c	0	0	0
19	28	7	8e+12a	0	0	0
20	7	26	3a	0	0	0
21	20	9	1a	0	0	0
22	30	1	15b	0	0	0
23	36	24	1b	0	0	0
24	16	23	11a	0	0	0
25	28	30	3b	1	0	0
26	17	22	6a	0	1	2
27	12	18	5b	0	0	0
28	18	21	16c	0	0	0
29	25	10	4b	0	0	0
30	5	17	16b	0	0	1
31	27	20	16a	0	0	0
32	33	6	12b	0	0	0
33	24	16	2b	0	0	0
34	21	19	17b	0	0	0
35	26	15	14b	0	0	1
36	23	14	17c	0	0	0
37	22	13	10a	0	0	0
38	19	12	8b	0	0	0
X	37	39	13	2	0	1
Total number				8	7	13

## Sheet: Red_fox_reference
C-scaffold number			Yang et al. (1999)	Chromosome (CanFam3)	Rearrangments
Red fox *	Dingo	African wild dog	Dog	Dog	Fusions	Fissions	Inversions Dingo	Inversions African wild dog	Inversions Dog
2	11+24+2a	35+16+38a	12+30+1	12+33+1a	2	1	0	0	0
14	10+26+9	2+15+31	11+37+5	11+35+5	2	0	2	1	2
9	6+35a+8	27+3a+29		9+13a+2	2	1	3	2	1
4	35b+25+34	3b+10+4	13+34+7	13b+29+7	2	0	0	0	0
17	4+21+23	25+19+14	6+35+36	6+34+36	2	0	0	0	0
12	29a+33+1	7a+6+37		19a+32+4	2	1	0	0	0
11	16+39	23+11		24+3	1	0	0	1	1
8	15a+19+15b+2b+29b	28a+12+28b+38b+7b		18a+38+18b+1b+19b	4	1	0	0	0
15	38+30	32+1		8+22	1	0	0	0	0
16	27+5+18	20+17+21	31+25+27	31+30+28	2	0	1	1	1
7	31+14	34+8		14+16	1	0	1	0	1
5	32+12	5+18	17+29	17+27	1	0	1	1	1
3	7+28	26+30	20+28	20+25	1	0	1	0	0
1	20+36	9+24		21+23	1	0	0	0	0
6	17+13	22+36		26+15	1	0	2	1	2
10	22+3	13+33	33+10	37+10	1	0	0	0	0
13	37	39		X	0	0	0	0	1
Total number					26	4	11	7	10
* C-scaffolds are sorted by size
