# Supplementary material for: Conservation of chromatin conformation in carnivores
Source: Proc Natl Acad Sci U S A. 2022 Feb 25;119(9):e2120555119. doi: 10.1073/pnas.2120555119 (PMC8892538; doi:10.1073/pnas.2120555119)
Supplement: Supplementary File [file pnas.2120555119.sd05.xlsx]

## Sheet: Dingo
Dataset S5. Lastz alignments of all canids to the red fox genome
Reference genome	Reference C-scaffold	Reference start	Reference end	Target start	Target end	Orientation	Target genome build	Target Hi-C scaffold
Vulpes_vulpes	HiC_1	128	51616669	63208	51652444	1	Canis_lupus_dingo	HiC_20
Vulpes_vulpes	HiC_1	51659119	104754408	137959	52892240	1	Canis_lupus_dingo	HiC_36
Vulpes_vulpes	HiC_10	28174	31135024	5	30906197	1	Canis_lupus_dingo	HiC_22
Vulpes_vulpes	HiC_10	31289919	101548397	19897	70580172	-1	Canis_lupus_dingo	HiC_3
Vulpes_vulpes	HiC_11	583	48217178	136318	48080718	-1	Canis_lupus_dingo	HiC_16
Vulpes_vulpes	HiC_11	48232112	140785055	21493	92646969	-1	Canis_lupus_dingo	HiC_39
Vulpes_vulpes	HiC_12	18471	Ta	39053	20124996	1	Canis_lupus_dingo	HiC_29
Vulpes_vulpes	HiC_12	20162238	58516079	194352	39116875	1	Canis_lupus_dingo	HiC_33
Vulpes_vulpes	HiC_12	58652378	147659644	26	88953031	-1	Canis_lupus_dingo	HiC_1
Vulpes_vulpes	HiC_13	26794	122471029	68216	125241151	1	Canis_lupus_dingo	HiC_37
Vulpes_vulpes	HiC_14	0	64126805	10109919	74742227	-1	Canis_lupus_dingo	HiC_10
Vulpes_vulpes	HiC_14	64126805	65008663	9140278	10001905	1	Canis_lupus_dingo	HiC_10
Vulpes_vulpes	HiC_14	65128390	73803717	128839	8969699	-1	Canis_lupus_dingo	HiC_10
Vulpes_vulpes	HiC_14	73882844	75487114	25071285	26575904	-1	Canis_lupus_dingo	HiC_26
Vulpes_vulpes	HiC_14	75487114	75980193	24584774	25071284	1	Canis_lupus_dingo	HiC_26
Vulpes_vulpes	HiC_14	75980193	100752337	36418	24584775	-1	Canis_lupus_dingo	HiC_26
Vulpes_vulpes	HiC_14	100901885	191164419	7657	89274197	-1	Canis_lupus_dingo	HiC_9
Vulpes_vulpes	HiC_15	809362	72721611	0	72070714	-1	Canis_lupus_dingo	HiC_38
Vulpes_vulpes	HiC_15	72763019	74664997	74405259	76451480	-1	Canis_lupus_dingo	HiC_38
Vulpes_vulpes	HiC_15	74749628	136288180	6880	61684159	1	Canis_lupus_dingo	HiC_30
Vulpes_vulpes	HiC_16	0	39507974	133963	39831078	-1	Canis_lupus_dingo	HiC_27
Vulpes_vulpes	HiC_16	39640836	40083886	205908	671086	-1	Canis_lupus_dingo	HiC_5
Vulpes_vulpes	HiC_16	40086239	79893917	677339	40466084	1	Canis_lupus_dingo	HiC_5
Vulpes_vulpes	HiC_16	80043600	121808844	29930	41486494	1	Canis_lupus_dingo	HiC_18
Vulpes_vulpes	HiC_17	5906	78200190	25184	77801854	1	Canis_lupus_dingo	HiC_4
Vulpes_vulpes	HiC_17	78308267	120473970	30687	42293450	-1	Canis_lupus_dingo	HiC_21
Vulpes_vulpes	HiC_17	120478464	151769524	4913	31056622	-1	Canis_lupus_dingo	HiC_23
Vulpes_vulpes	HiC_2	12389	72819057	0	72888913	1	Canis_lupus_dingo	HiC_11
Vulpes_vulpes	HiC_2	72918593	104420149	0	31580433	1	Canis_lupus_dingo	HiC_24
Vulpes_vulpes	HiC_2	104751615	203077725	25108901	123318577	1	Canis_lupus_dingo	HiC_2
Vulpes_vulpes	HiC_3	0	58699180	28754	58454635	1	Canis_lupus_dingo	HiC_7
Vulpes_vulpes	HiC_3	58774406	64249014	46189147	51640144	-1	Canis_lupus_dingo	HiC_28
Vulpes_vulpes	HiC_3	64249040	64589243	45838907	46176165	1	Canis_lupus_dingo	HiC_28
Vulpes_vulpes	HiC_3	64589243	110757215	1606	45835393	-1	Canis_lupus_dingo	HiC_28
Vulpes_vulpes	HiC_4	0	38600828	25205599	63678324	1	Canis_lupus_dingo	HiC_35
Vulpes_vulpes	HiC_4	38634357	80070847	56000	41946997	1	Canis_lupus_dingo	HiC_25
Vulpes_vulpes	HiC_4	80071722	161652116	297132	81157608	1	Canis_lupus_dingo	HiC_34
Vulpes_vulpes	HiC_5	0	57340862	19672	57041461	1	Canis_lupus_dingo	HiC_32
Vulpes_vulpes	HiC_5	57366356	57902732	57049169	57582813	-1	Canis_lupus_dingo	HiC_32
Vulpes_vulpes	HiC_5	57920241	64612652	57660755	64297533	1	Canis_lupus_dingo	HiC_32
Vulpes_vulpes	HiC_5	64994791	111087008	14487	46253463	-1	Canis_lupus_dingo	HiC_12
Vulpes_vulpes	HiC_6	3802	17332587	22607910	39702118	-1	Canis_lupus_dingo	HiC_17
Vulpes_vulpes	HiC_6	17340304	19173376	20582411	22377642	1	Canis_lupus_dingo	HiC_17
Vulpes_vulpes	HiC_6	19183587	27926897	10065616	20467827	-1	Canis_lupus_dingo	HiC_17
Vulpes_vulpes	HiC_6	27926897	30228603	7750568	10052858	1	Canis_lupus_dingo	HiC_17
Vulpes_vulpes	HiC_6	30255483	37839355	20637	7569494	-1	Canis_lupus_dingo	HiC_17
Vulpes_vulpes	HiC_6	38086349	102130474	12267	64386201	-1	Canis_lupus_dingo	HiC_13
Vulpes_vulpes	HiC_7	207577	58938709	154327	58436375	1	Canis_lupus_dingo	HiC_31
Vulpes_vulpes	HiC_7	59481430	61282212	58559402	60457272	-1	Canis_lupus_dingo	HiC_31
Vulpes_vulpes	HiC_7	61343247	121094141	22981	60542026	1	Canis_lupus_dingo	HiC_14
Vulpes_vulpes	HiC_8	508	25656489	39987	25378119	1	Canis_lupus_dingo	HiC_15
Vulpes_vulpes	HiC_8	25713421	50098250	7472	24030682	1	Canis_lupus_dingo	HiC_19
Vulpes_vulpes	HiC_8	50135131	80700851	25518232	56370750	1	Canis_lupus_dingo	HiC_15
Vulpes_vulpes	HiC_8	80797881	105493075	279662	25108847	1	Canis_lupus_dingo	HiC_2
Vulpes_vulpes	HiC_8	105604274	139024678	21098042	54768899	-1	Canis_lupus_dingo	HiC_29
Vulpes_vulpes	HiC_9	0	16510674	40475	16367896	1	Canis_lupus_dingo	HiC_6
Vulpes_vulpes	HiC_9	16510983	17823807	16543905	17839970	-1	Canis_lupus_dingo	HiC_6
Vulpes_vulpes	HiC_9	18150977	61383036	18985600	62257018	1	Canis_lupus_dingo	HiC_6
Vulpes_vulpes	HiC_9	61521874	86263042	12222	25172005	1	Canis_lupus_dingo	HiC_35
Vulpes_vulpes	HiC_9	86630771	90595006	81174989	85183936	-1	Canis_lupus_dingo	HiC_8
Vulpes_vulpes	HiC_9	90671458	102682198	68057910	80979420	1	Canis_lupus_dingo	HiC_8
Vulpes_vulpes	HiC_9	102695131	170584934	0	67771383	-1	Canis_lupus_dingo	HiC_8

## Sheet: A.w.dog
Reference genome	Reference C-scaffold	Reference start	Reference end	Target start	Target end	Orientation	Target genome build	Target Hi-C scaffold
Vulpes_vulpes	HiC_1	7393	51616773	0	50437613	1	Lycaon_pictus	HiC_9
Vulpes_vulpes	HiC_1	51661449	104755041	8	52109340	-1	Lycaon_pictus	HiC_24
Vulpes_vulpes	HiC_10	0	31124091	8000	30924894	1	Lycaon_pictus	HiC_13
Vulpes_vulpes	HiC_10	31372711	101489260	9314	69403368	1	Lycaon_pictus	HiC_33
Vulpes_vulpes	HiC_11	1385	546881	33418	586954	-1	Lycaon_pictus	HiC_23
Vulpes_vulpes	HiC_11	703126	48157673	592699	47458468	1	Lycaon_pictus	HiC_23
Vulpes_vulpes	HiC_11	48232112	140778449	0	91549491	-1	Lycaon_pictus	HiC_11
Vulpes_vulpes	HiC_12	16361	20118040	5	19814475	1	Lycaon_pictus	HiC_7
Vulpes_vulpes	HiC_12	20134635	58516020	124	38598136	-1	Lycaon_pictus	HiC_6
Vulpes_vulpes	HiC_12	58652378	147653766	64972	88145319	1	Lycaon_pictus	HiC_37
Vulpes_vulpes	HiC_13	53878	122472304	16479	122185544	1	Lycaon_pictus	HiC_39
Vulpes_vulpes	HiC_14	0	73783867	244	73293386	1	Lycaon_pictus	HiC_2
Vulpes_vulpes	HiC_14	73882845	75485994	21772	1444081	1	Lycaon_pictus	HiC_15
Vulpes_vulpes	HiC_14	75487233	75980193	1444582	1926598	-1	Lycaon_pictus	HiC_15
Vulpes_vulpes	HiC_14	76047222	100752337	2000647	26377745	1	Lycaon_pictus	HiC_15
Vulpes_vulpes	HiC_14	100943032	191164419	84755	89417707	1	Lycaon_pictus	HiC_31
Vulpes_vulpes	HiC_15	1065838	74652967	941934	73877662	1	Lycaon_pictus	HiC_32
Vulpes_vulpes	HiC_15	74759047	136288180	120832	61597520	1	Lycaon_pictus	HiC_1
Vulpes_vulpes	HiC_16	12539	39534079	28259	39199378	-1	Lycaon_pictus	HiC_20
Vulpes_vulpes	HiC_16	39646881	40082640	196526	661453	-1	Lycaon_pictus	HiC_17
Vulpes_vulpes	HiC_16	40084623	79883128	665862	40301619	1	Lycaon_pictus	HiC_17
Vulpes_vulpes	HiC_16	80043600	121331113	303247	41068975	-1	Lycaon_pictus	HiC_21
Vulpes_vulpes	HiC_17	5906	78177008	97774	77084716	1	Lycaon_pictus	HiC_25
Vulpes_vulpes	HiC_17	78323114	120463257	4889	41694580	-1	Lycaon_pictus	HiC_19
Vulpes_vulpes	HiC_17	120483261	151770440	28	30942328	-1	Lycaon_pictus	HiC_14
Vulpes_vulpes	HiC_2	8391	72819920	597	71725174	-1	Lycaon_pictus	HiC_35
Vulpes_vulpes	HiC_2	72917111	104305801	103776	31391741	-1	Lycaon_pictus	HiC_16
Vulpes_vulpes	HiC_2	104751615	203077725	3030	95877074	-1	Lycaon_pictus	HiC_38
Vulpes_vulpes	HiC_3	0	58699866	209238	58530458	-1	Lycaon_pictus	HiC_26
Vulpes_vulpes	HiC_3	58774406	110668568	88964	51397657	1	Lycaon_pictus	HiC_30
Vulpes_vulpes	HiC_4	0	38600828	24651363	62669499	1	Lycaon_pictus	HiC_3
Vulpes_vulpes	HiC_4	38634357	80070163	13434	41623558	1	Lycaon_pictus	HiC_10
Vulpes_vulpes	HiC_4	80071722	161607119	13611	80609069	1	Lycaon_pictus	HiC_4
Vulpes_vulpes	HiC_5	15550	57287739	7317699	63939253	-1	Lycaon_pictus	HiC_5
Vulpes_vulpes	HiC_5	57366356	57903897	6731740	7251290	1	Lycaon_pictus	HiC_5
Vulpes_vulpes	HiC_5	57920241	64690263	79945	6704584	-1	Lycaon_pictus	HiC_5
Vulpes_vulpes	HiC_5	64983894	111087005	20153	45298303	-1	Lycaon_pictus	HiC_18
Vulpes_vulpes	HiC_6	8817	17332587	45425	17134632	1	Lycaon_pictus	HiC_22
Vulpes_vulpes	HiC_6	17340304	19174984	17275246	19063519	-1	Lycaon_pictus	HiC_22
Vulpes_vulpes	HiC_6	19186236	37838107	19144382	37677865	1	Lycaon_pictus	HiC_22
Vulpes_vulpes	HiC_6	38091045	102129197	206061	64011921	1	Lycaon_pictus	HiC_36
Vulpes_vulpes	HiC_7	207577	61177983	156726	60490384	1	Lycaon_pictus	HiC_34
Vulpes_vulpes	HiC_7	61506403	120772181	281715	58286153	-1	Lycaon_pictus	HiC_8
Vulpes_vulpes	HiC_8	508	25695683	30243002	55479101	-1	Lycaon_pictus	HiC_28
Vulpes_vulpes	HiC_8	25761641	50097701	175993	23682758	-1	Lycaon_pictus	HiC_12
Vulpes_vulpes	HiC_8	50135131	80700851	121681	30241720	-1	Lycaon_pictus	HiC_28
Vulpes_vulpes	HiC_8	80805718	105491174	95887954	120526316	-1	Lycaon_pictus	HiC_38
Vulpes_vulpes	HiC_8	105604274	139018935	20092071	53652573	-1	Lycaon_pictus	HiC_7
Vulpes_vulpes	HiC_9	106379	61382674	0	60533464	-1	Lycaon_pictus	HiC_27
Vulpes_vulpes	HiC_9	61548160	86263042	57484	24616817	1	Lycaon_pictus	HiC_3
Vulpes_vulpes	HiC_9	86373186	90595006	79029526	83262609	-1	Lycaon_pictus	HiC_29
Vulpes_vulpes	HiC_9	90606419	102682437	67006185	78967271	1	Lycaon_pictus	HiC_29
Vulpes_vulpes	HiC_9	102726265	170578330	0	67005574	-1	Lycaon_pictus	HiC_29

## Sheet: Dog
Reference genome	Reference C-scaffold	Reference start	Reference end	Target start	Target end	Orientation	Target genome build	Target Hi-C scaffold
Red Fox	HiC_8	80803153	105493075	450880	24988839	1	Dog	1
Red Fox	HiC_2	104757426	105295978	24994866	25534818	-1	Dog	1
Red Fox	HiC_2	105295972	203077725	25534818	122676062	1	Dog	1
Red Fox	HiC_9	86630771	90595006	200181	4187351	1	Dog	2
Red Fox	HiC_9	90625731	91053447	5932757	6357125	-1	Dog	2
Red Fox	HiC_9	91339989	102682198	6798466	18176977	-1	Dog	2
Red Fox	HiC_9	102726266	170596965	18424475	85426708	1	Dog	2
Red Fox	HiC_11	48288209	79378295	227981	31240893	1	Dog	3
Red Fox	HiC_11	79936116	80623261	31659280	32339257	-1	Dog	3
Red Fox	HiC_11	80623269	140785055	32346302	91856014	1	Dog	3
Red Fox	HiC_12	58652378	147660714	49888	88270368	1	Dog	4
Red Fox	HiC_14	100903552	191164419	85439	88913740	1	Dog	5
Red Fox	HiC_17	5906	78149344	354915	77561278	-1	Dog	6
Red Fox	HiC_4	80071722	161657125	100	80858966	-1	Dog	7
Red Fox	HiC_15	723314	74680418	68023	73710682	-1	Dog	8
Red Fox	HiC_9	590703	8118450	100	7289346	1	Dog	9
Red Fox	HiC_9	8340653	9033289	7907149	8573652	-1	Dog	9
Red Fox	HiC_9	16510726	17919504	8981034	10300946	1	Dog	9
Red Fox	HiC_9	9510326	16510674	10376101	17335270	-1	Dog	9
Red Fox	HiC_9	9025680	9510359	17484413	17962975	1	Dog	9
Red Fox	HiC_9	18111446	61383036	18188915	61054245	1	Dog	9
Red Fox	HiC_10	31372711	101548397	41979	69317038	1	Dog	10
Red Fox	HiC_14	65129470	73803717	88714	8903303	-1	Dog	11
Red Fox	HiC_14	64076338	64963486	9719301	10593986	1	Dog	11
Red Fox	HiC_14	0	63106122	11868851	74387901	-1	Dog	11
Red Fox	HiC_2	0	72817741	16272	72496306	-1	Dog	12
Red Fox	HiC_4	0	38600828	29347	38244359	-1	Dog	13
Red Fox	HiC_9	61490472	86263042	38277954	63228122	-1	Dog	13
Red Fox	HiC_7	207577	61277294	460288	60805613	-1	Dog	14
Red Fox	HiC_6	38155980	102128448	252078	64190966	1	Dog	15
Red Fox	HiC_7	66431616	121092950	91721	54012488	-1	Dog	16
Red Fox	HiC_7	61331003	66205896	54276386	59055631	1	Dog	16
Red Fox	HiC_5	0	57313627	27237	56801131	1	Dog	17
Red Fox	HiC_5	57307837	57902733	56837615	57428747	-1	Dog	17
Red Fox	HiC_5	57925272	64659682	57453716	64122591	1	Dog	17
Red Fox	HiC_8	508	25604170	40981	25213913	1	Dog	18
Red Fox	HiC_8	50135137	80612210	25332080	55623918	1	Dog	18
Red Fox	HiC_12	17433	20128569	100	19847246	1	Dog	19
Red Fox	HiC_8	105604274	139024678	20333685	53731062	-1	Dog	19
Red Fox	HiC_3	0	58391184	342780	58126000	-1	Dog	20
Red Fox	HiC_1	128	51657713	6505	50751195	-1	Dog	21
Red Fox	HiC_15	74749628	136293170	99390	61383390	-1	Dog	22
Red Fox	HiC_1	51659119	104491865	19833	52294480	1	Dog	23
Red Fox	HiC_11	584	48217178	48273	47680379	-1	Dog	24
Red Fox	HiC_3	58774406	110746349	135389	51628925	1	Dog	25
Red Fox	HiC_6	13174	17332587	109	16856063	1	Dog	26
Red Fox	HiC_6	17363561	19170919	17088669	18864960	-1	Dog	26
Red Fox	HiC_6	19188403	27880263	19005136	28849134	1	Dog	26
Red Fox	HiC_6	27920692	30222952	28939709	31244764	-1	Dog	26
Red Fox	HiC_6	30234479	37839355	31414251	38950001	1	Dog	26
Red Fox	HiC_5	64983894	111087008	20967	45820017	-1	Dog	27
Red Fox	HiC_16	80043600	121811353	40031	41169103	1	Dog	28
Red Fox	HiC_4	38634357	80071220	18815	41733887	-1	Dog	29
Red Fox	HiC_16	39640836	40083886	176425	655386	-1	Dog	30
Red Fox	HiC_16	40086239	79893917	661536	40198591	1	Dog	30
Red Fox	HiC_16	0	39534079	73751	39842004	-1	Dog	31
Red Fox	HiC_12	20129069	58516079	61314	38659371	-1	Dog	32
Red Fox	HiC_2	72914967	104417287	100	31375694	-1	Dog	33
Red Fox	HiC_17	78307773	120463257	103889	42096809	1	Dog	34
Red Fox	HiC_14	75980193	100752337	60765	24544554	-1	Dog	35
Red Fox	HiC_14	75487115	75979999	24544554	25030052	1	Dog	35
Red Fox	HiC_14	73882844	75487114	25030495	26511202	-1	Dog	35
Red Fox	HiC_17	120478464	151767534	1049	30807201	-1	Dog	36
Red Fox	HiC_10	0	31135024	146492	30900692	-1	Dog	37
Red Fox	HiC_8	25723425	50098250	14851	23896975	-1	Dog	38
Red Fox	HiC_13	261969	75514041	349965	76355421	1	Dog	X
Red Fox	HiC_13	75514041	75837652	76355421	76702311	-1	Dog	X
Red Fox	HiC_13	75837652	122472315	76702311	123854587	1	Dog	X
