# Supplementary material for: Conservation of chromatin conformation in carnivores
Source: Proc Natl Acad Sci U S A. 2022 Feb 25;119(9):e2120555119. doi: 10.1073/pnas.2120555119 (PMC8892538; doi:10.1073/pnas.2120555119)
Supplement: Supplementary File [file pnas.2120555119.sd06.xlsx]

## Sheet: Sheet1
Dataset S6. Chromosome orthologies in ursids and numbers of rearrangements.
C-scaffold number			Rearrangments
Black bear *	Grizzly bear	Polar bear	Inversions Grizzly bear	Inversions Polar bear
1	37	1	2	2
13	2	2	1	1
3	11	3	0	0
2	5	4	0	0
25	3	5	0	0
27	35	6	0	0
15	6	7	0	0
37	12	8	0	0
32	8	9	0	0
21	7	10	0	0
36	36	11	0	0
31	1	12	0	0
28	14	14	0	0
26	9	13	0	0
14	4	15	0	0
12	10	16	0	0
5	32	17	1	1
24	23	18	0	0
30	34	19	0	0
23	13	20	0	1
29	33	21	0	0
18	24	22	0	0
33	15	23	0	1
16	21	24	0	0
10	25	25	0	0
20	19	26	0	0
19	27	27	0	0
6	20	29	0	0
35	26	28	0	0
9	30	30	0	0
11	22	32	0	0
34	31	31	0	0
17	18	33	0	0
4	17	34	1	1
22	28	35	0	0
7	29	36	1	1
8	16	37	1	1
Total number			7	9
* C-scaffolds are sorted by size
