# Supplementary material for: Conservation of chromatin conformation in carnivores
Source: Proc Natl Acad Sci U S A. 2022 Feb 25;119(9):e2120555119. doi: 10.1073/pnas.2120555119 (PMC8892538; doi:10.1073/pnas.2120555119)
Supplement: Supplementary File [file pnas.2120555119.sd07.xlsx]

## Sheet: Grizzly bear
Dataset S7_Lastz alignments of all ursids to the black bear genome.
Reference genome	Reference C-scaffold	Reference start	Reference end	Target start	Target end	Orientation	Target genome build	Target Hi-C scaffold
Ursus_americanus	HiC_1	1090	72329394	47942858	119504525	-1	Ursus_arctos	HiC_37
Ursus_americanus	HiC_1	72601509	72961045	47148933	47486915	1	Ursus_arctos	HiC_37
Ursus_americanus	HiC_1	73143381	118961481	1531386	47102227	-1	Ursus_arctos	HiC_37
Ursus_americanus	HiC_1	118961981	119475316	1031859	1519574	1	Ursus_arctos	HiC_37
Ursus_americanus	HiC_1	119475910	120567456	2800	1032264	-1	Ursus_arctos	HiC_37
Ursus_americanus	HiC_10	37743	47079795	140926	45410857	1	Ursus_arctos	HiC_25
Ursus_americanus	HiC_11	0	35306200	20305	34385515	-1	Ursus_arctos	HiC_22
Ursus_americanus	HiC_12	10	64304792	0	62667106	-1	Ursus_arctos	HiC_10
Ursus_americanus	HiC_13	0	91617051	18082397	106938480	-1	Ursus_arctos	HiC_2
Ursus_americanus	HiC_13	91618880	91968487	17746519	18081940	1	Ursus_arctos	HiC_2
Ursus_americanus	HiC_13	91973787	109402049	369349	17741339	-1	Ursus_arctos	HiC_2
Ursus_americanus	HiC_14	50824	71790186	96077	69905940	1	Ursus_arctos	HiC_4
Ursus_americanus	HiC_15	0	87072688	8826	84567680	1	Ursus_arctos	HiC_6
Ursus_americanus	HiC_16	143031	47642381	5839	45389395	-1	Ursus_arctos	HiC_21
Ursus_americanus	HiC_17	0	31543265	10005	30304683	1	Ursus_arctos	HiC_18
Ursus_americanus	HiC_18	0	58092467	3525	56243385	1	Ursus_arctos	HiC_24
Ursus_americanus	HiC_19	331955	45004013	203936	44352649	1	Ursus_arctos	HiC_27
Ursus_americanus	HiC_2	49415	104407496	0	101716162	-1	Ursus_arctos	HiC_5
Ursus_americanus	HiC_20	0	46831798	184354	45273965	-1	Ursus_arctos	HiC_19
Ursus_americanus	HiC_21	0	81172525	247753	79500535	-1	Ursus_arctos	HiC_7
Ursus_americanus	HiC_22	529855	29972989	3913	28811735	1	Ursus_arctos	HiC_28
Ursus_americanus	HiC_23	0	58395781	13829	56482769	1	Ursus_arctos	HiC_13
Ursus_americanus	HiC_24	15963	61258141	16713	59342570	-1	Ursus_arctos	HiC_23
Ursus_americanus	HiC_25	4244	94649006	14928	92692860	-1	Ursus_arctos	HiC_3
Ursus_americanus	HiC_26	1136	72776544	2290	71312114	1	Ursus_arctos	HiC_9
Ursus_americanus	HiC_27	103	87526939	93969	87810235	1	Ursus_arctos	HiC_35
Ursus_americanus	HiC_28	0	73033413	16734	70259228	1	Ursus_arctos	HiC_14
Ursus_americanus	HiC_29	3848	58102957	124465	56781427	-1	Ursus_arctos	HiC_33
Ursus_americanus	HiC_3	0	107352820	0	103710931	-1	Ursus_arctos	HiC_11
Ursus_americanus	HiC_30	231	59265873	106980	57918282	-1	Ursus_arctos	HiC_34
Ursus_americanus	HiC_31	126473	73240135	188080	72223578	1	Ursus_arctos	HiC_1
Ursus_americanus	HiC_32	832	83368946	28076	81146700	1	Ursus_arctos	HiC_8
Ursus_americanus	HiC_33	0	49505257	17628	47934019	1	Ursus_arctos	HiC_15
Ursus_americanus	HiC_34	61200	32482421	34650	33047914	-1	Ursus_arctos	HiC_31
Ursus_americanus	HiC_35	6181	39138999	19829	38925087	1	Ursus_arctos	HiC_26
Ursus_americanus	HiC_36	35398	80809870	85782	78491043	1	Ursus_arctos	HiC_36
Ursus_americanus	HiC_37	0	85783462	499425	83109428	-1	Ursus_arctos	HiC_12
Ursus_americanus	HiC_4	36788	5776984	24821720	30382084	1	Ursus_arctos	HiC_17
Ursus_americanus	HiC_4	5961031	30635892	168	23699834	-1	Ursus_arctos	HiC_17
Ursus_americanus	HiC_49	115824	538933	187950	765720	1	Ursus_arctos	HiC_6206
Ursus_americanus	HiC_5	0	27866580	10539	27525961	1	Ursus_arctos	HiC_32
Ursus_americanus	HiC_5	27868920	28482719	27562352	28158411	-1	Ursus_arctos	HiC_32
Ursus_americanus	HiC_5	28488606	62873772	28167447	61613439	1	Ursus_arctos	HiC_32
Ursus_americanus	HiC_6	0	40054175	2	38964649	-1	Ursus_arctos	HiC_20
Ursus_americanus	HiC_61	280205	661803	510314	943123	-1	Ursus_arctos	HiC_43
Ursus_americanus	HiC_7	0	10510439	51543	10272257	-1	Ursus_arctos	HiC_29
Ursus_americanus	HiC_7	10510939	26719056	10667858	26822385	1	Ursus_arctos	HiC_29
Ursus_americanus	HiC_8	0	1090285	23791291	24861592	1	Ursus_arctos	HiC_16
Ursus_americanus	HiC_8	1129816	25079664	12649	23710365	-1	Ursus_arctos	HiC_16
Ursus_americanus	HiC_9	0	36006192	90910	35482709	-1	Ursus_arctos	HiC_30

## Sheet: Polar bear
Reference genome	Reference C-scaffold	Reference start	Reference end	Target start	Target end	Orientation	Target genome build	Target Hi-C scaffold
Ursus_americanus	HiC_1	120735	71329529	87910	70223720	1	Ursus_maritimus	HiC_1
Ursus_americanus	HiC_1	71330029	73087313	70345282	72064085	-1	Ursus_maritimus	HiC_1
Ursus_americanus	HiC_1	73143615	118961481	72068625	117355847	1	Ursus_maritimus	HiC_1
Ursus_americanus	HiC_1	118961983	119475316	117367519	117862382	-1	Ursus_maritimus	HiC_1
Ursus_americanus	HiC_1	119475910	120567410	117861957	118921231	1	Ursus_maritimus	HiC_1
Ursus_americanus	HiC_10	36829	47078499	0	45452418	-1	Ursus_maritimus	HiC_25
Ursus_americanus	HiC_11	5432	35260439	2127	34611073	-1	Ursus_maritimus	HiC_32
Ursus_americanus	HiC_12	71	64296632	12734	62931559	-1	Ursus_maritimus	HiC_16
Ursus_americanus	HiC_13	20053	91618090	0	89172869	1	Ursus_maritimus	HiC_2
Ursus_americanus	HiC_13	91618880	91968487	89173616	89508327	-1	Ursus_maritimus	HiC_2
Ursus_americanus	HiC_13	91973787	109402049	89513195	106856137	1	Ursus_maritimus	HiC_2
Ursus_americanus	HiC_14	53747	71789319	5217	70024006	-1	Ursus_maritimus	HiC_15
Ursus_americanus	HiC_15	0	86960511	3793	84623090	-1	Ursus_maritimus	HiC_7
Ursus_americanus	HiC_16	120816	47638130	642	46590774	-1	Ursus_maritimus	HiC_24
Ursus_americanus	HiC_17	0	31542316	7073	30287000	1	Ursus_maritimus	HiC_33
Ursus_americanus	HiC_18	17	58092467	346081	56897354	-1	Ursus_maritimus	HiC_22
Ursus_americanus	HiC_19	28784	44986759	0	44611008	-1	Ursus_maritimus	HiC_27
Ursus_americanus	HiC_2	49415	104375516	0	102082508	-1	Ursus_maritimus	HiC_4
Ursus_americanus	HiC_20	0	46831798	52936	45235033	1	Ursus_maritimus	HiC_26
Ursus_americanus	HiC_21	0	81172139	579468	80010636	-1	Ursus_maritimus	HiC_10
Ursus_americanus	HiC_22	529855	29972989	6340	29033487	1	Ursus_maritimus	HiC_35
Ursus_americanus	HiC_23	17056	52206846	6556024	57097490	-1	Ursus_maritimus	HiC_20
Ursus_americanus	HiC_23	52207346	58395680	17785	6545360	1	Ursus_maritimus	HiC_20
Ursus_americanus	HiC_24	44088	61258141	7265	59584256	-1	Ursus_maritimus	HiC_18
Ursus_americanus	HiC_25	28183	94633757	17159	92891304	1	Ursus_maritimus	HiC_5
Ursus_americanus	HiC_26	18319	72776544	72957	71276975	-1	Ursus_maritimus	HiC_13
Ursus_americanus	HiC_27	0	87526939	33653	88034473	1	Ursus_maritimus	HiC_6
Ursus_americanus	HiC_28	0	73033413	1194	70198073	1	Ursus_maritimus	HiC_14
Ursus_americanus	HiC_29	4480	58227141	10282	56891713	-1	Ursus_maritimus	HiC_21
Ursus_americanus	HiC_3	7525	107370678	20546	103668183	1	Ursus_maritimus	HiC_3
Ursus_americanus	HiC_30	1892	59239243	347086	58098995	-1	Ursus_maritimus	HiC_19
Ursus_americanus	HiC_31	126858	73240135	112515	72312304	-1	Ursus_maritimus	HiC_12
Ursus_americanus	HiC_32	39294	83368067	0	81447819	-1	Ursus_maritimus	HiC_9
Ursus_americanus	HiC_33	0	49123940	647409	47836086	-1	Ursus_maritimus	HiC_23
Ursus_americanus	HiC_33	49171971	49505257	0	316591	1	Ursus_maritimus	HiC_23
Ursus_americanus	HiC_34	208897	32482421	2220117	34647505	1	Ursus_maritimus	HiC_31
Ursus_americanus	HiC_35	6181	39138999	9271	39033759	1	Ursus_maritimus	HiC_28
Ursus_americanus	HiC_36	35398	80809870	215526	78861835	-1	Ursus_maritimus	HiC_11
Ursus_americanus	HiC_37	9719	85760066	0	83031718	1	Ursus_maritimus	HiC_8
Ursus_americanus	HiC_4	17707	5774918	24284413	29935060	1	Ursus_maritimus	HiC_34
Ursus_americanus	HiC_4	5885146	30629663	2154	23939131	-1	Ursus_maritimus	HiC_34
Ursus_americanus	HiC_5	0	27866580	34216985	62250386	-1	Ursus_maritimus	HiC_17
Ursus_americanus	HiC_5	27868920	28475774	33586018	34176109	1	Ursus_maritimus	HiC_17
Ursus_americanus	HiC_5	28487587	62873772	6421	33574529	-1	Ursus_maritimus	HiC_17
Ursus_americanus	HiC_6	0	40012147	0	38942459	-1	Ursus_maritimus	HiC_29
Ursus_americanus	HiC_7	0	10510439	16443033	26677962	1	Ursus_maritimus	HiC_36
Ursus_americanus	HiC_7	10510939	26692503	0	16139151	-1	Ursus_maritimus	HiC_36
Ursus_americanus	HiC_8	0	1090359	23885749	24836658	1	Ursus_maritimus	HiC_37
Ursus_americanus	HiC_8	1090859	25060397	6417	23520937	-1	Ursus_maritimus	HiC_37
Ursus_americanus	HiC_9	401	35992295	21129	35431486	1	Ursus_maritimus	HiC_30
